# Supplementary material for: Genetic species identification and population structure of grouper Epinephelus coioides (Hamilton, 1822) collected from fish markets along the Persian Gulf and the Oman Sea
Source: PeerJ. 2022 Oct 14;10:e14179. doi: 10.7717/peerj.14179 (PMC9575682; doi:10.7717/peerj.14179)
Supplement: Supplemental Information 1 [file peerj-10-14179-s001.txt]

 121 841
EcQS01 CTTCTTACTTTCGTAAGCGTATAACAGCTTAGTAAGCGTTCGGCTTTAGTGTTTATTATTCCTTAACCACGCTTTACGCCGGAGCTTGTCAACTTGGGCTTCTCGTATAACCGCGGTAGCTGGCACGAGTTTTACCAGCCCTTTTAACCATAACTAAGTCAAGTTTGCACTTATTGGCTTAATGTCTGTCACTGCTGAGTTCCCTTGGGGGTGTGGCTGAGCAAGGTGTTGTGGGCTATAAGGGCATGTGCCTGATACCAGCTCCTTGTTCCCGGACGGGGAACTGTGGGGCATTCTCACGGGGGTGCGGATACTCGCATGTGTAAATCTGGTTAAAGCTGACAGGAAAGTCAGGACCAAGCCTTTGTGTTTTCGAGGCATTTCTAGGGCCCATCTTAACATCTTCAATGTTATGCTTTATTTAAGCTACGAAAACAAATTAAAAAATTACATTAGTGTAATAGACGTATTTTAGGTTAAGAATTTACCACTTGAGGTTTAGTCCTGTTTCCGGGGGGTTTACAGGGTGTTAAGGATCTCAGGGGTTTAGGGGGGTAGGGGGGTTTAAACGACGAAACCCCAGGGGGATCTTACAGGAGGTGTTTTGAGTAGATGTAATCATTATGTCCTTGAAATCAGTTATGAAAGTAATTAAAGAATATCTTTCTAACATACATTTTCTATTACTTTTAATTAAAGTGTGTTAGTACCACCTTCATTTCTTGAGATTGATTACACTCTGAAATGCCTGTTGAAAAGAAAAAAGAAAAATCGAACCCCCTATCCTCTGGAATGAATGCCCGGCATGTTGGGTAACGAGTCTAATGTTTAACAGCATCAA
EcQS02 CTTCTTACTTTCGTAAGCGTATAACAGCTTAGTAAGCGTTCGGCTTTAGTGTTTATTATTCCTTAACCACGCTTTACGCCGGAGCTTGTCAACTTGGGCTTCTCGTATAACCGCGGTAGCTGGCACGAGTTTTACCAGCCCTTTTAACCATAACTAAGTCAAGTTTGCACTTATTGGCTTAATGTCTGTCACTGCTGAGTTCCCTTGGGGGTGTGGCTGAGCAAGGTGTTGTGGGCTATAAGGGCATGTGCCTGATACCAGCTCCTTGTTCCCGGACGGGGAACTGTGGGGCATTCTCACGGGGGTGCGGATACTCGCATGTGTAAATCTGGTTAAAGCTGACAGGAAAGTCAGGACCAAGCCTTTGTGTTTTCGAGGCATTTCTAGGGCCCATCTTAACATCTTCAATGTTATGCTTTATTTAAGCTACGAAAACAAATTAAAAAATTACATTAGTGTAATAGACGTATTTTAGGCTAAGAATTTACTACTTGAGGTTTAGTCCTGTTTCCGGGGGGTTTACAGGGTGTTAAGGATCTCAGGGGTTTAGGGGGGTAGGGGGGTTTAAACGACGAAACCCCAGGGGGATCTTACAGGAAGTGTTTTGAGTAGATGTAATCATTATGTCCTTGAAATCAGTTATGAAAGTAATTAAAGAATATCTTTCTAACATACATTTTTTATTGCTTTTG-CTAAAGTGTGTTAGTACTACCTTCATTTCTTGAGATTG-TTACACTCTGAAATGCCTGTTGAAAGGAAAAAAGAAAAATCGAACCCCCTATCCTCTGGAATGAATGCCCGGCATGTTGGGTAACGAGTTTAATGTTTAACAGCATTAA
EcQS03 CTTCTTACTTTCGTAAGCGTATAACAGCTTAGTAAGCGTTCGGCTTTAGTGTTTATTATTCCTTAACCACGCTTTACGCCGGAGCTTGTCAACTTGGGCTTCTCGTATAACCGCGGTAGCTGGCACGAGTTTTACCAGCCCTTTTAACCATAACTAAGTCAAGTTTGCACTTATTGGCTTAATGTCTGTCACTGCTGAGTTCCCTTGGGGGTGTGGCTGAGCAAGGTGTTGTGGGCTATAAGGGCATGTGCCTGATACCAGCTCCTTGTTCCCGGACGGGGAACTGTGGGGCATTCTCACGGGGGTGCGGATACTCGCATGTGTAAATCTGGTTAAAGCTGACAGGAAAGTCAGGACCAAGCCTTTGTGTTTTCGAGGCATTTCTAGGGCCCATCTTAACATCTTCAATGTTATGCTTTATTTAAGCTACGAAAACAAATTAAAAAATTACATTAGTGTAATAGACGTATTTTAGGCTAAGAATTTACTACTTGAGGTTTAGTCCTGTTTCCGGGGGGTTTACAGGGTGTTAAGGATCTCAGGGGTTTAGGGGGGTAGGGGGGTTTAAACGACGAAACCCCAGGGGGATCTTACAGGAAGTGTTTTGAGTAGATGTAATCATTATGTCCTTGAAATCAGTTATGAAAGTAATTAAAGAATATCTTTCTAACATACATTTTTTATTACTTTTA-TTAAAGTGTGTTAGTACTACCTTCATTTCTTGAGATTG-TTACACTCTGAAATGCCTGTTGAAAGGAAAAAAGAAAAATCGAACCCCCTATCCTCTGGAATGAATGCCCGGCATGTTGGGTAACGAGTTTAATGTTTAACAGCATTAA
EcQS04 CTTCTTACTTTCGTAAGCGTATAACAGCTTAGTAAGCGTTCGGCTTTAGTGTTTATTATTCCTTAACCACGCTTTACGCCGGAGCTTGTCAACTTGGGCTTCTCGTATAACCGCGGTAGCTGGCACGAGTTTTACCAGCCCTTTTAACCATAACTAAGTCAAGTTTGCACTTATTGGCTTAATGTCTGTCACTGCTGAGTTCCCTTGGGGGTGTGGCTGAGCAAGGTGTTGTGGGCTATAAGGGCATGTGCCTGATACCAGCTCCTTGTTCCCGGACGGGGAACTGTGGGGCATTCTCACGGGGGTGCGGATACTCGCATGTGTAAATCTGGTTAAAGCTGACAGGAAAGTCAGGACCAAGCCTTTGTGTTTTCGAGGCATTTCTAGGGCCCATCTTAACATCTTCAATGTTATGCTTTATTTAAGCTACGAAAACAAATTAAAAAATTACATTAGTGTAATAGACGTATTTTAGGCTAAGAATTTACTACTTGAGGTTTAGTCCTGTTTCCGGGGGGTTTACAGGGTGTTAAGGATCTCAGGGGTTTAGGGGGGTAGGGGGGTTTAAACGACGAAACCCCAGGGGGATCTTACAGGAAGTGTTTTGAGTAGATGTAATCATTATGTCCTTGAAATCAGTTATGAAAGTAATTAAAGAATATCTTTCTAACATACATTTTTTATTACTTTTG-CTAAAGTGTGTTAGTACTACCTTCATTTCTTGAGATTG-TTACACTCTGAAATGCCTGTTGAAAGGAAAAAAGAAAAATCGAACCCCCTATCCTCTGGAATGAATGCCCGGCATGTTGGGTAACGAGTTTAATGTTTAACAGCATTAA
EcQS05 CTTCTTACTTTCGTAAGCGTATAACAGCTTAGTAAGCGTTCGGCTTTAGTGTTTATTATTCCTTAACCACGCTTTACGCCGGAGCTTGTCAACTTGGGCTTCTCGTATAACCGCGGTAGCTGGCACGAGTTTTACCAGCCCTTTTAACCATAACTAAGTCAAGTTTGCACTTATTGGCTTAATGTCTGTCACTGCTGAGTTCCCTTGGGGGTGTGGCTGAGCAAGGTGTTGTGGGCTATAAGGGCATGTGCCTGATACCAGCTCCTTGTTCCCGGACGGGGAACTGTGGGGCATTCTCACGGGGGTGCGGATACTCGCATGTGTAAATCTGGTTAAAGCTGACAGGAAAGTCAGGACCAAGCCTTTGTGTTTTCGAGGCATTTCTAGGGCCCATCTTAACATCTTCAATGTTATGCTTTATTTAAGCTACGAAAACAAATTAAAAAATTACATTAGTGTAATAGACGTATTTTAGGTTAAGAATTTACCACTTGAGGTTTAGTCCTGTTTCCGGGGGGTTTACAGGGTGTTAAGGATCTCAGGGGTTTAGGGGGGTAGGGGGGTTTAAACGACGAAACCCCAGGGGGATCTTACAGGAGGTGTTTTGAGTAGATGTAATCATTATGTCCTTGAAATCAGTTATGAAAGTAATTAAAGAATATCTTTCTAACATACATTTTCTATTACTTTTAATTAAAGTGTGTTAGTACCACCTTCATTTCTTGAGATTGATTACACTCTGAAATGCCTGTTGAAAAGAAAAA-GAAAAATCGAACCCCCTATCCTCTGGAATGAATGCCCGGCATGTTGGGTAACGAGTCTAATGTTTAACAGCATCAA
EcQS07 CTTCTTACTTTCGTAAGCGTATAACAGCTTAGTAAGCGTTCGGCTTTAGTGTTTATTATTCCTTAACCACGCTTTACGCCGGAGCTTGTCAACTTGGGCTTCTCGTATAACCGCGGTAGCTGGCACGAGTTTTACCAGCCCTTTTAACCATAACTAAGTCAAGTTTGCACTTATTGGCTTAATGTCTGTCACTGCTGAGTTCCCTTGGGGGTGTGGCTGAGCAAGGTGTTGTGGGCTATAAGGGCATGTGCCTGATACCAGCTCCTTGTTCCCGGACGGGGAACTGTGGGGCATTCTCACGGGGGTGCGGATACTCGCATGTGTAAATCTGGTTAAAGCTGACAGGAAAGTCAGGACCAAGCCTTTGTGTTTTCGAGGCATTTCTAGGGCCCATCTTAACATCTTCAATGTTATGCTTTATTTAAGCTACGAAAACAAATTAAAAAATTACATTAGTGTAATAGACGTATTTTAGGTTAAGAATTTACCACTTGAGGTTTAGTCCTGTTTCCGGGGGGTTTACAGGGTGTTAAGGATCTCAGGGGTTTAGGGGGGTAGGGGGGTTTAAACGACGAAACCCCAGGGGGATCTTACAGGAGGTGTTTTGAGTAGATGTAATCATTATGTCCTTGAAATCAGTTATGAAAGTAATTAAAGAATATCTTTCTAACATACATTTTCTATTACTTTTAATTAAAGTGTGTTAGTACCACCTTCATTTCTTGAGATTGATTACACTCTGAAATGCCTGTTGAAAAGAAAAAAGAAAAATCGAACCCCCTATCCTCTGGAATGAATGCCCGGCATGTTGGGTAACGAGTCTAATGTTTAACAGCATCAA
EcQS09 CTTCTTACTTTCGTAAGCGTATAACAGCTTAGTAAGCGTTCGGCTTTAGTGTTTATTATTCCTAAACCACGCTTTACGCCGGAGCTTGTCAACTTGGGCTTCTCGTATAACCGCGGTAGCTGGCACGAGTTTTACCAGCCCTTTTAACCATAACTAAGTCAAGTTTGCACTTATTGGCTTAATGTCTGTCACTGCTGAGTTCCCTTGGGGGTGTGGCTGAGCAAGGTGTTGTGGGCTATAAGGGCATGTGCCTGATACCAGCTCCTTGTTCCCGGACGGGGAACTGTGGGGCATTCTCACGGGGGTGCGGATACTCGCATGTGTAAATCTGGTTAAAGCTGACAGGAAAGTCAGGACCAAGCCTTTGTGTTTTCGAGGCATTTCTAGGGCCCATCTTAACATCTTCAATGTTATGCTTTATTTAAGCTACGAAAACAAATTAAAAATTTACATTAGTGTAATAGACGTATTTTAGGTTAAGAATTTACCACTTGAGGTTTAGTCCTGTTTCCGGGGGGTTTACAGGGTGTTAAGGATCTCAGGGGTTTAGGGGGGTAGGGGGGTTTAAACGACGAAACCCCAGGGGGATCTTACAGGAGGTGTTTTGAGTAGATGTAATCATTATGTCCTTGAAATCAGTTATGAAAGTAATTAAAGAATATCTTTCTAACATACATTTTCTATTACTTTTAATTAAAGTGTGTTAGTACCACCTTCATTTCTTGAGATTGATTACACTCTGAAATGCCTGTTGAAAAGAAAAAAGAAAAATCGAACCCCCTATCCTCTGGAATGAATGCCCGGCATGTTGGGTAACGAGTCTAATGTTTAACAGCATCAA
EcQS10 CTTCTTACTTTCGTAAGCGTATAACAGCTTAGTAAGCGTTCGGCTTTAGTGTTTATTATTCCTAAACCACGCTTTACGCCGGAGCTTGTCAACTTGGGCTTTTTGTATAACCGCGGTAGCTGGCACGAGTTTTACCAGCCCTTTTAACCATAACTAAGTCAAGTTTGCACTTATTGGCTTAATGTCTGTCACTGCTGAGTTCCCTTGGGGGTGTGGCTGAGCAAGGTGTTGTGGGCTATAAGGGCATGTGCCTGATACCAGCTCCTTGTTCCCGGACGGGGAACTGTGGGGCATTCTCACGGGGGTGCGGATACTCGCATGTGTAAATCTGGTTAAAGCTGACAGGAAAGTCAGGACCAAGCCTTTGTGTTTTCGAGGCATTTCTAGGGCCCATCTTAACATCTTCAATGTTATGCTTTATTTAAGCTACGAAAACAAATTAAAAAATTACATTAGTGTAATAGACGTATTTTAGGCTAAGAATTTACTACTTGAGGTTTAGTCCTGTTTCCGGGGGGTTTACAGGGTGTTAAGGATCTCAGGGGTTTAGGGGGGTAGGGGGGTTTAAACGACGAAACCCCAGGGGGATCTTACAGGAAGTGTTTTGAGTAGATGTAATCATTATGTCCTTGAAATCAGTTATGAAAGTAATTAAAGAATATCTTTCTAACATACATTTTTTATTACTTTTG-CTAAAGTGTGTTAGTACTACCTTCATTTCTTGAGATTG-TTACACTCTGAAATGCCTGTTGAAAGGAAAAAAGAAAAATCGAACCCCCTATCCTCTGGAATGAATGCCCGGCATGTTGGGTAACGAGTTTAATGTTTAACAGCATTAA
EcQS13 CTTCTTACTTTCGTAAGCGTATAACAGCTTAGTAAGCGTTCGGCTTTAGTGTTTATTATTCCTTAACCACGCTTTACGCCGGAGCTTGTCAACTTGGGCTTCTCGTATAACCGCGGTAGCTGGCACGAGTTTTACCAGCCCTTTTAACCATAACTAAGTCAAGTTTGCACTTATTGGCTTAATGTCTGTCACTGCTGAGTTCCCTTGGGGGTGTGGCTGAGCAAGGTGTTGTGGGCTATAAGGGCATGTGCCTGATACCAGCTCCTTGTTCCCGGACGGGGAACTGTGGGGCATTCTCACGGGGGTGCGGATACTCGCATGTGTAAATCTGGTTAAAGCTGACAGGAAAGTCAGGACCAAGCCTTTGTGTTTTCGAGGCATTTCTAGGGCCCATCTTAACATCTTCAATGTTATGCTTTATTTAAGCTACGAAAACAAATTAAAAAATTACATTAGTGTAATAGACGTATTTTAGGCTAAGAATTTACTACTTGAGGTTTAGTCCTGTTTCCGGGGGGTTTACAGGGTGTTAAGGATCTCAGGGGTTTAGGGGGGTAGGGGGGTTTAAACGACGAAACCCCAGGGGGATCTTACAGGAAGTGTTTTGAGTAGATGTAATCATTATGTCCTTGAAATCAGTTATGAAAGTAATTAAAGAATATCTTTCTAACATACATTTTTTATTACTTTTG-TTAAAGTGTGTTAGTACTACCTTCATTTCTTGAGATTG-TTACACTCTGAAATGCCTGTTGAAAGGAAAAAAGAAAAATCGAACCCCCTATCCTCTGGAATGAATGCCCGGCATGTTGGGTAACGAGTTTAATGTTTAACAGCATTAA
EcQS14 CTTCTTACTTTCGTAAGCGTATAACAGCTTAGTAAGCGTTCGGCTTTAGTGTTTATTATTCCTTAACCACGCTTTACGCCGGAGCTTGTCAACTTGGGCTTCTCGTATAACCGCGGTAGCTGGCACGAGTTTTACCAGCCCTTTTAACCATAACTAAGTCAAGTTTGCACTTATTGGCTTAATGTCTGTCACTGCTGAGTTCCCTTGGGGGTGTGGCTGAGCAAGGTGTTGTGGGCTATAAGGGCATGTGCCTGATACCAGCTCCTTGTTCCCGGACGGGGAACTGTGGGGCATTCTCACGGGGGTGCGGATACTCGCATGTGTAAATCTGGTTAAAGCTGACAGGAAAGTCAGGACCAAGCCTTTGTGTTTTCGGGGCATTTCTAGGGCCCATCTTAACATCTTCAATGTTATGCTTTATTTAAGCTACGAAAACAAATTAAAAAATTACATTAGTGTAATAGACGTATTTTAGGTTAAGAATTTACCACTTGAGGTTTAGTCCTGTTTCCGGGGGGTTTACAGGGTGTTAAGGATCTCAGGGGTTTAGGGGGGTAGGGGGGTTTAAACGACGAAACCCCAGGGGGATCTTACAGGAGGTGTTTTGAGTAGATGTAATCATTATGTCCTTGAAATCAGTTATGAAAGTAATTAAAGAATATCTTTCTAACATACATTTTCTATTACTTTTAATTAAAGTGTGTTAGTACCACCTTCATTTCTTGAGATTGATTACACTCTGAAATGCCTGTTGAAAAGAAAAAAGAAAAATCGAACCCCCTATCCTCTGGAATGAATGCCCGGCATGTTGGGTAACGAGTCTAATGTTTAACAGCATCAA
EcSE15 CTTCTTACTTTCGTAAGCGTATAACAGCTTAGTAAGCGTTCGGCTTTAGTGTTTATTATTCCTTAACCACGCTTTACGCCGGAGCTTGTCAACTTGGGCTTCTCGTATAACCGCGGTAGCTGGCACGAGTTTTACCAGCCCTTTTAACCATAACTAAGTCAAGTTTGCACTTATTGGCTTAATGTCTGTCACTGCTGAGTTCCCTTGGGGGTGTGGCTGAGCAAGGTGTTGTGGGCTATAAGGGCATGTGCCTGATACCAGCTCCTTGTTCCCGGACGGGGAACTGTGGGGCATTCTCACGGGGGTGCGGATACTCGCATGTGTAAATCTGGTTAAAGCTGACAGGAAAGTCAGGACCAAGCCTTTGTGTTTTCGAGGCATTTCTAGGGCCCATCTTAACATCTTCAATGTTATGCTTTATTTAAGCTACGAAAACAAATTAAAAAATTACATTAGTGTAATAGACGTATTTTAGGCTAAGAATTTACTACTTGAGGTTTAGTCCTGTTTCCGGGGGGTTTACAGGGTGTTAAGGATCTCAGGGGTTTAGGGGGGTAGGGGGGTTTAAACGACGAAACCCCAGGGGGATCTTACAGGAAGTGTTTTGAGTAGATGTAATCATTATGTCCTTGAAATCAGTTATGAAAGTAATTAAAGAATATCTTTCTAACATACATTTTTTATTACTTTTG-TTAAAGTGTGTTAGTACTACCTTCATTTCTTGAGACTG-TTACACTCTGAAATGCCTGTTGAAAGGAAAAAAGAAAAATCGAACCCCCTATCCTCTGGAATGAATGCCCGGCATGTTGGGTAACGAGTTTAATGTTTAACAGCATTAA
083701 CTTCTTACTTTCGTAAGCGTATAACAGCTTAGTAAGCGTTCGGCTTTAGTGTTTATTATTCCTTAACCACGCTTTACGCCGGAGCTTGTCAACTTGGGCTTCTCGTATAACCGCGGTAGCTGGCACGAGTTTTACCAGCCCTTTTAACCATAACTAAGTCAAGTTTGCACTTATTGGCTTAATGTCTGTCACTGCTGAGTTCCCTTGGGGGTGTGGCTGAGCAAGGTGTTGTGGGCTATAAGGGCATGTGCCTGATACCAGCTCCTTGTTCCCGGACGGGGAACTGTGGGGCATTCTCACGGGGGTGCGGATACTCGCATGTGTAAATCTGGTTAAAGCTGACAGGAAAGTCAGGACCAAGCCTTTGTGTTTTCGAGGCATTTCTAGGGCCCATCTTAACATCTTCAATGTTATGCTTTATTTAAGCTACGAAAACAAATTAAAAAATTACATTAGTGTAATAGACGTATTTTAGGCTAAGAATTTACTACTTGAGGTTTAGTCCTGTTTCCGGGGGGTTTACAGGGTGTTAAGGATCTCAGGGGTTTAGGGGGGTAGGGGGGTTTAAACGACGAAACCCCAGGGGGATCTTACAGGAAGTGTTTTAAGTAGATGTAATCATTATGTCCTTGAAATCAGTTATGAAAGTAATTAAAGAATATCTTTCTAACATACATTTTTTATTACTTTTG-CTAAAGTGTGTTAGTACTACCTTCATTTCTTGAGGTTG-TTACACTCTGAAATGCCTGTTGAAAGGAAAAAAGAAAAATCGAACCCCCTATCCTCTGGAATGAATGCCCGGCATGTTGGGTAACGAGTTTAATGTTTAACAGCATTAA
EcQS26 CTTCTTACTTTCGTAAGCGTATAACAGCTTAGTAAGCGTTCGGCTTTAGTGTTTATTATTCCTTAACCACGCTTTACGCCGGAGCTTGTCAACTTGGGCTTCTCGTATAACCGCGGTAGCTGGCACGAGTTTTACCAGCCCTTTTAACCATAACTAAGTCAAGTTTGCACTTATTGGCTTAATGTCTGTCACTGCTGAGTTCCCTTGGGGGTGTGGCTGAGCAAGGTGTTGTGGGCTATAAGGGCATGTGCCTGATACCAGCTCCTTGTTCCCGGACGGGGAACTGTGGGGCATTCTCACGGGGGTGCGGATACTCGCATGTGTAAATCTGGTTAAAGCTGACAGGAAAGTCAGGACCAAGCCTTTGTGTTTTCGAGGCATTTCTAGGGCCCATCTTAACATCTTCAATGTTATGCTTTATTTAAGCTACGAAAACAAATTAAAAAATTACATTAGTGTAATAGACGTATTTTAGGCTAAGAATTTACTACTTGAGGTTTAGTCCTGTTTCCGGGGGGTTTACAGGGTGTTAAGGATCTCAGGGGTTTAGGGGGGTAGGGGGGTTTAAACGACGAAACCCCAGGGGGATCTTACAGGAAGTGTTTTGAGTAGATGTAATCATTATGTCCTTGAAATCAGTTATGAAAGTAATTAAAGAATATCTTTCTAACATACATTTTTTATTGCTTTTG-CTAAAGTGTGTTAGTACTACCTTCATTTCTTGAGATTG-TTACACTCTGAAATGCCTGTTGAAAGGAAAAAAGAAAAATCGAACCCCCTATCCTCTGGAATGAATGCCCGGCATGTTGGGTAACGAGTTTAATGTTTAACAGCATTAA
EcSE14 CTTCTTACTTTCGTAAGCGTATAACAGCTTAGTAAGCGTTCGGCTTTAGTGTTTATTATTCCTTAACCACGCTTTACGCCGGAGCTTGTCAACTTGGGCTTCTCGTATAACCGCGGTAGCTGGCACGAGTTTTACCAGCCCTTTTAACCATAACTAAGTCAAGTTTGCACTTATTGGCTTAATGTCTGTCACTGCTGAGTTCCCTTGGGGGTGTGGCTGAGCAAGGTGTTGTGGGCTATAAGGGCATGTGCCTGATACCAGCTCCTTGTTCCCGGACGGGGAACTGTGGGGCATTCTCACGGGGGTGCGGATACTCGCATGTGTAAATCTGGTTAAAGCTGACAGGAAAGTCAGGACCAAGCCTTTGTGTTTTCGAGGCATTTCTAGGGCCCATCTTAACATCTTCAATGTTATGCTTTATTTAAGCTACGAAAACAAATTAAAAAATTACATTAGTGTAATAGACGTATTTTAGGCTAAGAATTTACTACTTGAGGTTTAGTCCTGTTTCCGGGGGGTTTACAGGGTGTTAAGGATCTCAGGGGTTTAGGGGGGTAGGGGGGTTTAAACGACGAAACCCCAGGGGGATCTTACAGGAAGTGTTTTGAGTAGATGTAATCATTATGTCCTTGAAATCAGTTATGAAAGTAATTAAAGAATATCTTTCTAACATACATTTTTTATTACTTTTG-TTAAAGTGTGTTAGTACTACCTTCATTTCTTGAGACTG-TTACACTCTGAAATGCCTGTTGAAAGGAAAAAAGAAAAATCGAACCCCCTATCCTCTGGAATGAATGCCCGGCATGTTGGGTAACGAGTTTAATGTTTAACAGCATTAA
EcSE11 CTTCTTACTTTCGTAAGCGTATAACAGCTTAGTAAGCGTTCGGCTTTAGTGTTTATTATTCCTTAACCACGCTTTACGCCGGAGCTTGTCAACTTGGGCTTCTCGTATAACCGCGGTAGCTGGCACGAGTTTTACCAGCCCTTTTAACCATAACTAAGTCAAGTTTGCACTTATTGGCTTAATGTCTGTCACTGCTGAGTTCCCTTGGGGGTGTGGCTGAGCAAGGTGTTGTGGGCTATAAGGGCATGTGCCTGATACCAGCTCCTTGTTCCCGGACGGGGAACTGTGGGGCATTCTCACGGGGGTGCGGATACTCGCATGTGTAAATCTGGTTAAAGCTGACAGGAAAGTCAGGACCAAGCCTTTGTGTTTTCGAGGCATTTCTAGGGCCCATCTTAACATCTTCAATGTTATGCTTTATTTAAGCTACGAAAACAAATTAAAAAATTACATTAGTGTAATAGACGTATTTTAGGCTAAGAATTTACTACTTGAGGTTTAGTCCTGTTTCCGGGGGGTTTACAGGGTGTTAAGGATCTCAGGGGTTTAGGGGGGTAGGGGGGTTTAAACGACGAAACCCCAGGGGGATCTTACAGGAAGTGTTTTGAGTAGATGTAATCATTATGTCCTTGAAATCAGTTATGAAAGTAATTAAAGAATATCTTTCTAACATACATTTTTTATTACTTTTG-TTAAAGTGTGTTAGTACTACCTTCATTTCTTGAGACTG-TTACACTCTGAAATGCCTGTTGAAAGGAAAAAAGAAAAATCGAACCCCCTATCCTCTGGAATGAATGCCCGGCATGTTGGGTAACGAGTTTAATGTTTAACAGCATTAA
EcSE02 CTTCTTACTTTCGTAAGCGTATAACAGCTTAGTAAGCGTTCGGCTTTAGTGTTTATTATTCCTTAACCACGCTTTACGCCGGAGCTTGTCAACTTGGGCTTCTCGTATAACCGCGGTAGCTGGCACGAGTTTTACCAGCCCTTTTAACCATAACTAAGTCAAGTTTGCACTTATTGGCTTAATGTCTGTCACTGCTGAGTTCCCTTGGGGGTGTGGCTGAGCAAGGTGTTGTGGGCTATAAGGGCATGTGCCTGATACCAGCTCCTTGTTCCCGGACGGGGAACTGTGGGGCATTCTCACGGGGGTGCGGATACTCGCATGTGTAAATCTGGTTAAAGCTGACAGGAAAGTCAGGACCAAGCCTTTGTGTTTTCGAGGCATTTCTAGGGCCCATCTTAACATCTTCAATGTTATGCTTTATTTAAGCTACGAAAACAAATTAAAAAATTACATTAGTGTAATAGACGTATTTTAGGCTAAGAATTTACTACTTGAGGTTTAGTCCTGTTTCCGGGGGGTTTACAGGGTGTTAAGGATCTCAGGGGTTTAGGGGGGTAGGGGGGTTTAAACGACGAAACCCCAGGGGGATCTTACAGGAAGTGTTTTGAGTAGATGTAATCATTATGTCCTTGAAATCAGTTATGAAAGTAATTAAAGAATATCTTTCCAACATACATTTTTTATTACTTTTG-TTAAAGTGTGTTAGTACTACCTTCATTTCTTGAGATTG-TTACACTCTGAAATGCCTGTTGAAAGGAAAAAAGAAAAATCGAACCCCCTATCCTCTGGAATGAATGCCCGGCATGTTGGGTAACGAGTTTAATGTTTAACAGCATTAA
EcSE01 CTTCTTACTTTCGTAAGCGTATAACAGCTTAGTAAGCGTTCGGCTTTAGTGTTTATTATTCCTTAACCACGCTTTACGCCGGAGCTTGTCAACTTGGGCTTCTCGTATAACCGCGGTAGCTGGCACGAGTTTTACCAGCCCTTTTAACCATAACTAAGTCAAGTTTGCACTTATTGGCTTAATGTCTGTCACTGCTGAGTTCCCTTGGGGGTGTGGCTGAGCAAGGTGTTGTGGGCTATAAGGGCATGTGCCTGATACCAGCTCCTTGTTCCCGGACGGGGAACTGTGGGGCATTCTCACGGGGGTGCGGATACTCGCATGTGTAAATCTGGTTAAAGCTGACAGGAAAGTCAGGACCAAGCCTTTGTGTTTTCGAGGCATTTCTAGGGCCCATCTTAACATCTTCAATGTTATGCTTTATTTAAGCTACGAAAACAAATTAAAAAATTACATTAGTGTAATAGACGTATTTTAGGCTAAGAATTTACTACTTGAGGTTTAGTCCTGTTTCCGGGGGGTTTACAGGGTGTTAAGGATCTCAGGGGTTTAGGGGGGTAGGGGGGTTTAAACGACGAAACCCCAGGGGGATCTTACAGGAAGTGTTTTGAGTAGATGTAATCATTATGTCCTTGAAATCAGTTATGAAAGTAATTAAAGAATATCTTTCTAACATACATTTTTTATTACTTTTG-TTAAAGTGTGTTAGTACTACCTTCATTTCTTGAGACTG-TTACACTCTGAAATGCCTGTTGAAAGGAAAAAAGAAAAATCGAACCCCCTATCCTCTGGAATGAATGCCCGGCATGTTGGGTAACGAGTTTAATGTTTAACAGCATTAA
KF288P CTTCTTACTTTCGTAAGCGTATAACAGCTTAGTAAGCGTTCGGCTTTAGTGTTTATTATTCCTTAACCACGCTTTACGCCGGAGCTTGTCAACTTGGGCTTCTCGTATAACCGCGGTAGCTGGCACGAGTTTTACCAGCCCTTTTAACCATAACTAAGTCAAGTTTGCACTTATTGGCTTAATGTCTGTCACTGCTGAGTTCCCTTGGGGGTGTGGCTGAGCAAGGTGTTGTGGGCTATAAGGGCATGTGCCTGATACCAGCTCCTTGTTCCCGGACGGGGAACTGTGGGGCATTCTCACGGGGGTGCGGATACTCGCATGTGTAAATCTGGTTAAAGCTGACAGGAAAGTCAGGACCAAGCCTTTGTGTTTTCGAGGCATTTCTAGGGCCCATCTTAACATCTTCAATGTTATGCTTTATTTAAGCTACGAAAACAAATTAAAAAATTACATTAGTGTAATAGACGTATTTTAGGCTAAGAATTTACTACTTGAGGTTTAGTCCTGTTTCCGGGGGGTTTACAGGGTGTTAAGGATCTCAGGGGTTTAGGGGGGTAGGGGGGTTTAAACGACGAAACCCCAGGGGGATCTTACAGGAAGTGTTTTGAGTAGATGTAATCATTATGTCCTTGAAATCAGTTATGAAAGTAATTAAAGAATATCTTTCTAACATACATTTTTTATTACTTTTA-TTAAAGTGTGTTAGTACTACCTTCATTTCTTGAGATTG-TTACACTCTGAAATGCCTGTTGAAAGGAAAAAAGAAAAATCGAACCCCCTATCCTCTGGAATGAATGCCCGGCATGTTGGGTAACGAG?????????????????????
KF287P CTTCTTACTTTCGTAAGCGTATAACAGCTTAGTAAGCGTTCGGCTTTAGTGTTTATTATTCCTTAACCACGCTTTACGCCGGAGCTTGTCAACTTGGGCTTCTCGTATAACCGCGGTAGCTGGCACGAGTTTTACCAGCCCTTTTAACCATAACTAAGTCAAGTTTGCACTTATTGGCTTAATGTCTGTCACTGCTGAGTTCCCTTGGGGGTGTGGCTGAGCAAGGTGTTGTGGGCTATAAGGGCATGTGCCTGATACCAGCTCCTTGTTCCCGGACGGGGAACTGTGGGGCATTCTCACGGGGGTGCGGATACTCGCATGTGTAAATCTGGTTAAAGCTGACAGGAAAGTCAGGACCAAGCCTTTGTGTTTTCGAGGCATTTCTAGGGCCCATCTTAACATCTTCAATGTTATGCTTTATTTAAGCTACGAAAACAAATTAAAAAATTACATTAGTGTAATAGACGTATTTTAGGCTAAGAATTTACTACTTGAGGTTTAGTCCTGTTTCCGGGGGGTTTACAGGGTGTTAAGGATCTCAGGGGTTTAGGGGGGTAGGGGGGTTTAAACGACGAAACCCCAGGGGGATCTTACAGGAAGTGTTTTGAGTAGATGTAATCATTATGTCCTTGAAATCAGTTATGAAAGTAATTAAAGAATATCTTTCTAACATACATTTTTTATTGCTTTTG-CTAAAGTGTGTTAGTACTACCTTCATTTCTTGAGATTG-TTACACTCTGAAATGCCTGTTGAAAGGAAAAAAGAAAAATCGAACCCCCTATCCTCTGGAATGAATGCCCGGCATGTTGGGTAACGAGTTTAATGTTTA??????????
KF289P CTTCTTACTTTCGTAAGCGTATAACAGCTTAGTAAGCGTTCGGCTTTAGTGTTTATTATTCCTTAACCACGCTTTACGCCGGAGCTTGTCAACTTGGGCTTCTCGTATAACCGCGGTAGCTGGCACGAGTTTTACCAGCCCTTTTAACCATAACTAAGTCAAGTTTGCACTTATTGGCTTAATGTCTGTCACTGCTGAGTTCCCTTGGGGGTGTGGCTGAGCAAGGTGTTGTGGGCTATAAGGGCATGTGCCTGATACCAGCTCCTTGTTCCCGGACGGGGAACTGTGGGGCATTCTCACGGGGGTGCGGATACTCGCATGTGTAAATCTGGTTAAAGCTGACAGGAAAGTCAGGACCAAGCCTTTGTGTTTTCGAGGCATTTCTAGGGCCCATCTTAACATCTTCAATGTTATGCTTTATTTAAGCTACGAAAACAAATTAAAAAATTACATTAGTGTAATAGACGTATTTTAGGCTAAGAATTTACTACTTGAGGTTTAGTCCTGTTTCCGGGGGGTTTACAGGGTGTTAAGGATCTCAGGGGTTTAGGGGGGTAGGGGGGTTTAAACGACGAAACCCCAGGGGGATCTTACAGGAAGTGTTTTGAGTAGATGTAATCATTATGTCCTTGAAATCAGTTATGAAAGTAATTAAAGAATATCTTTCTAACATACATTTTTTATTACTTTTG-CTAAAGTGTGTTAGTACTACCTTCATTTCTTGAGATTG-TTACACTCTGAAATGCCTGTTGAAAGGAAAAAAGAAAAATCGAACCCCCTATCCTCTGGAATGAATGCCCGGCATGTTGGGTAACGAGTTTAATGTTTAACAGCATTAA
KF393P CTTCTTACTTTCGTAAGCGTATAACAGCTTAGTAAGCGTTCGGCTTTAGTGTTTATTATTCCTTAACCACGCTTTACGCCGGAGCTTGTCAACTTGGGCTTCTCGTATAACCGCGGTAGCTGGCACGAGTTTTACCAGCCCTTTTAACCATAACTAAGTCAAGTTTGCACTTATTGGCTTAATGTCTGTCACTGCTGAGTTCCCTTGGGGGTGTGGCTGAGCAAGGTGTTGTGGGCTATAAGGGCATGTGCCTGATACCAGCTCCTTGTTCCCGGACGGGGAACTGTGGGGCATTCTCACGGGGGTGCGGATACTCGCATGTGTAAATCTGGTTAAAGCTGACAGGAAAGTCAGGACCAAGCCTTTGTGTTTTCGAGGCATTTCTAGGGCCCATCTTAACATCTTCAATGTTATGCTTTATTTAAGCTACGAAAACAAATTAAAAAATTACATTAGTGTAATAGACGTATTTTAGGCTAAGAATTTACTACTTGAGGTTTAGTCCTGTTTCCGGGGGGTTTACAGGGTGTTAAGGATCTCAGGGGTTTAGGGGGGTAGGGGGGTTTAAACGACGAAACCCCAGGGGGATCTTACAGGAAGTGTTTTGAGTAGATGTAATCATTATGTCCTTGAAATCAGTTATGAAAGTAATTAAAGAATATCTTTCCAACATACATTTTTTATTACTTTTG-TTAAAGTGTGTTAGTACTACCTTCATTTCTTGAGATTG-TTACACTCTGAAATGCCTGTTGAAAGGAAAAAAGAAAAATCGAACCCCCTATCCTCTGGAA????????????????????????????????????????????????
KF394P CTTCTTACTTTCGTAAGCGTATAACAGCTTAGTAAGCGTTCGGCTTTAGTGTTTATTATTCCTTAACCACGCTTTACGCCGGAGCTTGTCAACTTGGGCTTCTCGTATAACCGCGGTAGCTGGCACGAGTTTTACCAGCCCTTTTAACCATAACTAAGTCAAGTTTGCACTTATTGGCTTAATGTCTGTCACTGCTGAGTTCCCTTGGGGGTGTGGCTGAGCAAGGTGTTGTGGGCTATAAGGGCATGTGCCTGATACCAGCTCCTTGTTCCCGGACGGGGAACTGTGGGGCATTCTCACGGGGGTGCGGATACTCGCATGTGTAAATCTGGTTAAAGCTGACAGGAAAGTCAGGACCAAGCCTTTGTGTTTTCGAGGCATTTCTAGGGCCCATCTTAACATCTTCAATGTTATGCTTTATTTAAGCTACGAAAACAAATTAAAAAATTACATTAGTGTAATAGACGTATTTTAGGTTAAGAATTTACCACTTGAGGTTTAGTCCTGTTTCCGGGGGGTTTACAGGGTGTTAAGGATCTCAGGGGTTTAGGGGGGTAGGGGGGTTTAAACGACGAAACCCCAGGGGGATCTTACAGGAGGTGTTTTGAGTAGATGTAATTATTATGTCCTTGAAATCAGTTATGAAAGTAATTAAAGAATATCTTTCTAACATACATTTTCTATTACTTTTAATTAAAGTGTGTTAGTACCACCTTCATTTCTTGAGATTGATTACACTCTGAAATGCCTGTTGAAAAGAAAAAAGAAAAATCGAACCCCCTATCCTCTGGAATGAATGCCCGGCATGTTGGGTAACGAGT????????????????????
KU131UAE CTTCTTACTTTCGTAAGCGTATAACAGCTTAGTAAGCGTTCGGCTTTAGTGTTTATTATTCCTTAACCACGCTTTACGCCGGAGCTTGTCAACTTGGGCTTCTCGTATAACCGCGGTAGCTGGCACGAGTTTTACCAGCCCTTTTAACCATAACTAAGTCAAGTTTGCACTTATTGGCTTAATGTCTGTCACTGCTGAGTTCCCTTGGGGGTGTGGCTGAGCAAGGTGTTGTGGGCTATAAGGGCATGTGCCTGATACCAGCTCCTTGTTCCCGGACGGGGAACTGTGGGGCATTCTCACGGGGGTGCGGATACTCGCATGTGTAAATCTGGTTAAAGCTGACAGGAAAGTCAGGACCAAGCCTTTGTGTTTTCGAGGCATTTCTAGGGCCCATCTTAACATCTTCAATGTTATGCTTTATTTAAGCTACGAAAACAAATTAAAAAATTACATTAGTGTAATAGACGTATTTTAGGCTAAGAATTTACTACTTGAGGTTTAGTCCTGTTTCCGGGGGGTTTACAGGGTGTTAAGGATCTCAGGGGTTTAGGGGGGTAGGGGGGTTTAAACGACGAAACCCCAGGGGGATCTTACAGGAAGTGTTTTGAGTAGATGTAATCATTATGTCCTTGAAATCAGTTATGAAAGTAATTAAAGAATATCTTTCTAACATACATTTT---------------AAAGTGTGTTAGTACTACCTTCATTTCTNNNNNNTGAGAACACTCTGAAATGCCTGTTGAAAGGAAAAAAGAAAAATCGAACCCCCTATCCTCTGGAATGAATGCCCGGCATGTTGGGTAACGAGTTTAATGTTTAACAGCATTAA
KU132UAE CTTCTTACTTTCGTAAGCGTATAACAGCTTAGTAAGCGTTCGGCTTTAGTGTTTATTATTCCTTAACCACGCTTTACGCCGGAGCTTGTCAACTTGGGCTTCTCGTATAACCGCGGTAGCTGGCACGAGTTTTACCAGCCCTTTTAACCATAACTAAGTCAAGTTTGCACTTATTGGCTTAATGTCTGTCACTGCTGAGTTCCCTTGGGGGTGTGGCTGAGCAAGGTGTTGTGGGCTATAAGGGCATGTGCCTGATACCAGCTCCTTGTTCCCGGACGGGGAACTGTGGGGCATTCTCACGGGGGTGCGGATACTCGCATGTGTAAATCTGGTTAAAGCTGACAGGAAAGTCAGGACCAAGCCTTTGTGTTTTCGAGGCATTTCTAGGGCCCATCTTAACATCTTCAATGTTATGCTTTATTTAAGCTACGAAAACAAATTAAAAAATTACATTAGTGTAATAGACGTATTTTAGGTTAAGAATTTACCACTTGAGGTTTAGTCCTGTTTCCGGGGGGTTTACAGGGTGTTAAGGATCTCAGGGGTTTAGGGGGGTAGGGGGGTTTAAACGACGAAACCCCAGGGGGATCTTACAGGAGGTGTTTTGAGTAGATGTAATCATTATGTCCTTGAAATCAGTTATGAAAGTAATTAAAGAATATCTTTCTAACATACATTTT---------------AAAGTGTGTTAGTACCACCTTCATTTCTNNNNNNTGGGAACACTCTGAAATGCCTGTTGAAAAGAAAAAAGAAAAATCGAACCCCCTATCCTCTGGAATGAATGCCCGGCATGTTGGGTAACGAGTCTAATGTTTAACAGCATCAA
KU133UAE CTTCTTACTTTCGTAAGCGTATAACAGCTTAGTAAGCGTTCGGCTTTAGTGTTTATTATTCCTTAACCACGCTTTACGCCGGAGCTTGTCAACTTGGGCTTCTCGTATAACCGCGGTAGCTGGCACGAGTTTTACCAGCCCTTTTAACCATAACTAAGTCAAGTTTGCACTTATTGGCTTAATGTCTGTCACTGCTGAGTTCCCTTGGGGGTGTGGCTGAGCAAGGTGTTGTGGGCTATAAGGGCATGTGCCTGATACCAGCTCCTTGTTCCCGGACGGGGAACTGTGGGGCATTCTCACGGGGGTGCGGATACTCGCATGTGTAAATCTGGTTAAAGCTGACAGGAAAGTCAGGACCAAGCCTTTGTGTTTTCGAGGCATTTCTAGGGCCCATCTTAACATCTTCAATGTTATGCTTTATTTAAGCTACGAAAACAAATTAAAAAATTACATTAGTGTAATAGACGTATTTTAGGTTAAGAATTTACCACTTGAGGTTTAGTCCTGTTTCCGGGGGGTTTACAGGGTGTTAAGGATCTCAGGGGTTTAGGGGGGTAGGGGGGTTTAAACGACGAAACCCCAGGGGGATCTTACAGGAGGTGTTTTGAGTAGATGTAATCATTATGTCCTTGAAATCAGTTATGAAAGTAATTAAAGAATATCTTTCTAACATACATTTT---------------AAAGTGTGTTAGTACCACCTTCATTTCTNNNNNNTGAAAACACTCTGAAATGCCTGTTGAAAAGAAAAAAGAAAAATCGAACCCCCTATCCTCTGGAATGAATGCCCGGCATGTTGGGTAACGAGTCTAATGTTTAACAGCATCAA
KU134UAE CTTCTTACTTTCGTAAGCGTATAACAGCTTAGTAAGCGTTCGGCTTTAGTGTTTATTATTCCTTAACCACGCTTTACGCCGGAGCTTGTCAACTTGGGCTTCTCGTATAACCGCGGTAGCTGGCACGAGTTTTACCAGCCCTTTTAACCATAACTAAGTCAAGTTTGCACTTATTGGCTTAATGTCTGTCACTGCTGAGTTCCCTTGGGGGTGTGGCTGAGCAAGGTGTTGTGGGCTATAAGGGCATGTGCCTGATACCAGCTCCTTGTTCCCGGACGGGGAACTGTGGGGCATTCTCACGGGGGTGCGGATACTCGCATGTGTAAATCTGGTTAAAGCTGACAGGAAAGTCAGGACCAAGCCTTTGTGTTTTCGAGGCATTTCTAGGGCCCATCTTAACATCTTCAATGTTATGCTTTATTTAAGCTACGAAAACAAATTAAAAAATTACATTAGTGTAATAGACGTATTTTAGGTTAAGAATTTACCACTTGAGGTTTAGTCCTGTTTCCGGGGGGTTTACAGGGTGTTAAGGATCTCAGGGGTTTAGGGGGGTAGGGGGGTTTAAACGACGAAACCCCAGGGGGATCTTACAGGAGGTGTTTTGAGTAGATGTAATCATTATGTCCTTGAAATCAGTTATGAAAGTAATTAAAGAATATCTTTCTAACATACATTTT---------------AAAGTGTGTTAGTACCACCTTCATTTCTNNNNNNTGAGAACACTCTGAAATGCCTGTTGAAAAGAAAAAAGAAAAATCGAACCCCCTATCCTCTGGAATGAATGCCCGGCATGTTGGGTAACGAGTCTAATGTTTAACAGCATCAA
KU135UAE CTTCTTACTTTCGTAAGCGTATAACAGCTTAGTAAGCGTTCGGCTTTAGTGTTTATTATTCCTTAACCACGCTTTACGCCGGAGCTTGTCAACTTGGGCTTCTCGTATAACCGCGGTAGCTGGCACGAGTTTTACCAGCCCTTTTAACCATAACTAAGTCAAGTTTGCACTTATTGGCTTAATGTCTGTCACTGCTGAGTTCCCTTGGGGGTGTGGCTGAGCAAGGTGTTGTGGGCTATAAGGGCATGTGCCTGATACCAGCTCCTTGTTCCCGGACGGGGAACTGTGGGGCATTCTCACGGGGGTGCGGATACTCGCATGTGTAAATCTGGTTAAAGCTGACAGGAAAGTCAGGACCAAGCCTTTGTGTTTTCGAGGCATTTCTAGGGCCCATCTTAACATCTTCAATGTTATGCTTTATTTAAGCTACGAAAACAAATTAAAAAATTACATTAGTGTAATAGACGTATTTTAGGTTAAGAATTTACCACTTGAGGTTTAGTCCTGTTTCCGGGGGGTTTACAGGGTGTTAAGGATCTCAGGGGTTTAGGGGGGTAGGGGGGTTTAAACGACGAAACCCCAGGGGGATCTTACAGGAGGTGTTTTGAGTAGATGTAATCATTATGTCCTTGAAATCAGTTATGAAAGTAATTAAAGAATATCTTTCTAACATACATTTT----------------AAGTGTGTTGGTACCACCTTCATTTCTNNNNNNTGAGAACACTCTGAAATGCCTGTTGAAAAGAAAAA-GAAAAATCGAACCCCCTATCCTCTGGAATGAATGCCCGGCATGTTGGGTAACGAGTCTAATGTTTAACAGCATCAA
KU136UAE CTTCTTACTTTCGTAAGCGTATAACAGCTTAGTAAGCGTTCGGCTTTAGTGTTTATTATTCCTTAACCACGCTTTACGCCGGAGCTTGTCAACTTGGGCTTCTCGTATAACCGCGGTAGCTGGCACGAGTTTTACCAGCCCTTTTAACCATAACTAAGTCAAGTTTGCACTTATTGGCTTAATGTCTGTCACTGCTGAGTTCCCTTGGGGGTGTGGCTGAGCAAGGTGTTGTGGGCTATAAGGGCATGTGCCTGATACCAGCTCCTTGTTCCCGGACGGGGAACTGTGGGGCATTCTCACGGGGGTGCGGATACTCGCATGTGTAAATCTGGTTAAAGCTGACAGGAAAGTCAGGACCAAGCCTTTGTGTTTTCGAGGCATTTCTAGGGCCCATCTTAACATCTTCAATGTTATGCTTTATTTAAGCTACGAAAACAAATTAAAAAATTACATTAGTGTAATAGACGTATTTTAGGTTAAGAATTTACCACTTGAGGTTTAGTCCTGTTTCCGGGGGGTTTACAGGGTGTTAAGGATCTCAGGGGTTTAGGGGGGTAGGGGGGTTTAAACGACGAAACCCCAGGGGGATCTTACAGGAGGTGTTTTGAGTAGATGTAATCATTATGTCCTTGAAATCAGTTATGAAAGTAATTAAAGAATATCTTTCTAACATACATTTT---------------AAAGTATGTTAGTACCACCTTCATTTCTNNNNNNTGAGAACACTCTGAAATGCCTGTTGAAAAGAAAAAAGAAAAATCGAACCCCCTATCCTCTGGAATGAATGCCCGGCATGTTGGGTAACGAGTCTAATGTTTAACAGCATCAA
KU137UAE CTTCTTACTTTCGTAAGCGTATAACAGCTTAGTAAGCGTTCGGCTTTAGTGTTTATTATTCCTTAACCACGCTTTACGCCGGAGCTTGTCAACTTGGGCTTCTCGTATAACCGCGGTAGCTGGCACGAGTTTTACCAGCCCTTTTAACCATAACTAAGTCAAGTTTGCACTTATTGGCTTAATGTCTGTCACTGCTGAGTTCCCTTGGGGGTGTGGCTGAGCAAGGTGTTGTGGGCTATAAGGGCATGTGCCTGATACCAGCTCCTTGTTCCCGGACGGGGAACTGTGGGGCATTCTCACGGGGGTGCGGATACTCGCATGTGTAAATCTGGTTAAAGCTGACAGGAAAGTCAGGACCAAGCCTTTGTGTTTTCGAGGCATTTCTAGGGCCCATCTTAACATCTTCAATGTTATGCTTTATTTAAGCTACGAAAACAAATTAAAAAATTACATTAGTGTAATAGACGTATTTTAGGTTAAGAATTTACCACTTGAGGTTTAGTCCTGTTTCCGGGGGGTTTACAGGGTGTTAAGGATCTCAGGGGTTTAGGGGGGTAGGGGGGTTTAAACGACGAAACCCCAGGGGGATCTTACAGGAGGTGTTTTGAGTAGATGTAATCATTATGTCCTTGAAATCAGTTATGAAAGTAATTAAAGAATATCTTTCTAACATACATTTT---------------AAAGTGTGTTAGTACCACCTTCATTTCTNNNNNNTGAGAACACTCTGAAATGCCTGTTGAAAAGAAAAAAGAAAAATCGAACCCCCTATCCTCTGGAATGAATGCTCGGCATGTTGGGTAACGAGTCTAATGTTTAACAGCATCAA
KU138UAE CTTCTTACTTTCGTAAGCGTATAACAGCTTAGTAAGCGTTCGGCTTTAGTGTTTATTATTCCTTAACCACGCTTTACGCCGGAGCTTGTCAACTTGGGCTTCTCGTATAACCGCGGTAGCTGGCACGAGTTTTACCAGCCCTTTTAACCATAACTAAGTCAAGTTTGCACTTATTGGCTTAATGTCTGTCACTGCTGAGTTCCCTTGGGGGTGTGGCTGAGCAAGGTGTTGTGGGCTATAAGGGCATGTGCCTGATACCAGCTCCTTGTTCCCGGACGGGGAACTGTGGGGCATTCTCACGGGGGTGCGGATACTCGCATGTGTAAATCTGGTTAAAGCTGACAGGAAAGTCAGGACCAAGCCTTTGTGTTTTCGAGGCATTTCTAGGGCCCATCTTAACATCTTCAATGTTATGCTTTATTTAAGCTACGAAAACAAATTAAAAAATTACATTAGTGTAATAGACGTATTTTAGGTTAAGAATTTACCACTTGAGGTTTAGTCCTGTTTCCGGGGGGTTTACAGGGTGTTAAGGATCTCAGGGGTTTAGGGGGGTAGGGGGGTTTAAACGACGAAACCCCAGGGGGATCTTACAGGAGGTGTTTTGAGTAGATGTAATCATTATGTCCTTGAAATCAGTTATGAAAGTAATTAAAGAATATCTTTCTAACATACATTTT---------------AAAGTGTGTTAGTACCACCTTCATTTCTNNNNNNTGAGGACACTCTGAAATGCCTGTTGAAAAGAAAAAAGAAAAATCGAACCCCCTATCCTCTGGAATGAATGCCCGGCATGTTGGGTAACGAGTCTAATGTTTAACAGCATTAA
KU139UAE CTTCTTACTTTCGTAAGCGTATAACAGCTTAGTAAGCGTTCGGCTTTAGTGTTTATTATTCCTTAACCACGCTTTACGCCGGAGCTTGTCAACTTGGGCTTCTCGTATAACCGCGGTAGCTGGCACGAGTTTTACCAGCCCTTTTAACCATAACTAAGTCAAGTTTGCACTTATTGGCTTAATGTCTGTCACTGCTGAGTTCCCTTGGGGGTGTGGCTGAGCAAGGTGTTGTGGGCTATAAGGGCATGTGCCTGATACCAGCTCCTTGTTCCCGGACGGGGAACTGTGGGGCATTCTCACGGGGGTGCGGATACTCGCATGTGTAAATCTGGTTAAAGCTGACAGGAAAGTCAGGACCAAGCCTTTGTGTTTTCGAGGCATTTCTAGGGCCCATCTTAACATCTTCAATGTTATGCTTTATTTAAGCTACGAAAACAAATTAAAAAATTACATTAGTGTAATAGACGTATTTTAGGTTAAGAATTTACCACTTGAGGTTTAGTCCTGTTTCCGGGGGGTTTACAGGGTGTTAAGGATCTCAGGGGTTTAGGGGGGTAGGGGGGTTTAAACGACGAAACCCCAGGGGGATCTTACAGGAGGTGTTTTGAGTAGATGTAATCATTATGTCCTTGAGATCAGTTATGAAAGTAATTAAAGAATATCTTTCTAACATACATTTT---------------AAAGTGTGTTAGTACTACCTTCATTTCTNNNNNNTGAGGACACTCTGAAATGCCTGTTGAAAAGAAAAAAGAAAAATCGAACCCCCTATCCTCTGGAATGAATGCTCGGCATGTTGGGTAACGAGTCTAATGTTTAACAGCATTAA
KU140UAE CTTCTTACTTTCGTAAGCGTATAACAGCTTAGTAAGCGTTCGGCTTTAGTGTTTATTATTCCTTAACCACGCTTTACGCCGGAGCTTGTCAACTTGGGCTTCTCGTATAACCGCGGTAGCTGGCACGAGTTTTACCAGCCCTTTTAACCATAACTAAGTCAAGTTTGCACTTATTGGCTTAATGTCTGTCACTGCTGAGTTCCCTTGGGGGTGTGGCTGAGCAAGGTGTTGTGGGCTATAAGGGCATGTGCCTGATACCAGCTCCTTGTTCCCGGACGGGGAACTGTGGGGCATTCTCACGGGGGTGCGGATACTCGCATGTGTAAATCTGGTTAAAGCTGACAGGAAAGTCAGGACCAAGCCTTTGTGTTTTCGAGGCATTTCTAGGGCCCATCTTAACATCTTCAATGTTATGCTTTATTTAAGCTACGAAAACAAATTAAAAAATTACATTAGTGTAATAGACGTATTTTAGGTTAAGAATTTACCACTTGAGGTTTAGTCCTGTTTCCGGGGGGTTTACAGGGTGTTAAGGATCTCAGGGGTTTAGGGGGGTAGGGGGGTTTAAACGACGAAACCCCAGGGGGATCTTACAGGAGGTGTTTTGAGTAGATGTAATCATTATGTCCTTGAAATCAGTTATGAAAGTAATTAAAGAATATCTTTCTAACATACATTTT---------------AAAGTGTGTTAGTACTACCTTCATTTCTNNNNNNTGAGGACACTCTGAAATGCCTGTTGAAAAGAAAAAAGAAAAATCGAACCCCCTATCCTCTGGAATGAATGCCCGGCATGTTGGGTAACGAGTCTAATGTTTAACAGCATTAA
KU141UAE CTTCTTACTTTCGTAAGCGTATAACAGCTTAGTAAGCGTTCGGCTTTAGTGTTTATTATTCCTTAACCACGCTTTACGCCGGAGCTTGTCAACTTGGGCTTCTCGTATAACCGCGGTAGCTGGCACGAGTTTTACCAGCCCTTTTAACCATAACTAAGTCAAGTTTGCACTTATTGGCTTAATGTCTGTCACTGCTGAGTTCCCTTGGGGGTGTGGCTGAGCAAGGTGTTGTGGGCTATAAGGGCATGTGCCTGATACCAGCTCCTTGTTCCCGGACGGGGAACTGTGGGGCATTCTCACGGGGGTGCGGATACTCGCATGTGTAAATCTGGTTAAAGCTGACAGGAAAGTCAGGACCAAGCCTTTGTGTTTTCGAGGCATTTCTAGGGCCCATCTTAACATCTTCAATGTTATGCTTTATTTAAGCTACGAAAACAAATTAAAAAATTACATTAGTGTAATAGACGTATTTTAGGTTAAGAATTTACCACTTGAGGTTTAGTCCTGTTTCCGGGGGGTTTACAGGGTGTTAAGGATCTCAGGGGTTTAGGGGGGTAGGGGGGTTTAAACGACGAAACCCCAGGGGGATCTTACAGGAGGTGTTTTGAGTAGATGTAATCATTATGTCCTTGAAATCAGTTATGAAAGTAATTAAAGAATATCTTTCTAACATACATTCT---------------AAAGTATGTTAGTACCACCTTCATTTCTNNNNNNTGAGGACACTCTGAAATGCCTGTTGAAAAGAAAAAAGAAAAATCGAACCCCCTATCCTCTGGAATGAATGCTCGGCATGTTGGGTAACGAGTCTAATGTTTAACAGCATTAA
KU142UAE CTTCTTACTTTCGTAAGCGTATAACAGCTTAGTAAGCGTTCGGCTTTAGTGTTTATTATTCCTTAACCACGCTTTACGCCGGAGCTTGTCAACTTGGGCTTCTCGTATAACCGCGGTAGCTGGCACGAGTTTTACCAGCCCTTTTAACCATAACTAAGTCAAGTTTGCACTTATTGGCTTAATGTCTGTCACTGCTGAGTTCCCTTGGGGGTGTGGCTGAGCAAGGTGTTGTGGGCTATAAGGGCATGTGCCTGATACCAGCTCCTTGTTCCCGGACGGGGAACTGTGGGGCATTCTCACGGGGGTGCGGATACTCGCATGTGTAAATCTGGTTAAAGCTGACAGGAAAGTCAGGACCAAGCCTTTGTGTTTTCGAGGCATTTCTAGGGCCCATCTTAACATCTTCAATGTTATGCTTTATTTAAGCTACGAAAACAAATTAAAAAATTACATTAGTGTAATAGACGTATTTTAGGTTAAGAATTTACCACTTGAGGTTTAGTCCTGTTTCCGGGGGGTTTACAGGGTGTTAAGGATCTCAGGGGTTTAGGGGGGTAGGGGGGTTTAAACGACGAAACCCCAGGGGGATCTTACAGGAGGTGTTTTGAGTAGATGTAATCATTATGTCCTTGAAATCAGTTATGAAAGTAATTAAAGAATATCTTTCTAACATACATTTT---------------AAAGTGTGTTAGTACCACCTTCATTTCTNNNNNNTGAGGACACTCTGAAATGCCTGTTGAAAAGAAAAAAGAAAAATCGAACCCCCTATCCTCTGGAATGAATGCTCGGCATGTTGGGTAACGAGTCTAATGTTTAACAGCATTAA
KU143UAE CTTCTTACTTTCGTAAGCGTATAACAGCTTAGTAAGCGTTCGGCTTTAGTGTTTATTATTCCTTAACCACGCTTTACGCCGGAGCTTGTCAACTTGGGCTTCTCGTATAACCGCGGTAGCTGGCACGAGTTTTACCAGCCCTTTTAACCATAACTAAGTCAAGTTTGCACTTATTGGCTTAATGTCTGTCACTGCTGAGTTCCCTTGGGGGTGTGGCTGAGCAAGGTGTTGTGGGCTATAAGGGCATGTGCCTGATACCAGCTCCTTGTTCCCGGACGGGGAACTGTGGGGCATTCTCACGGGGGTGCGGATACTCGCATGTGTAAATCTGGTTAAAGCTGACAGGAAAGTCAGGACCAAGCCTTTGTGTTTTCGAGGCATTTCTAGGGCCCATCTTAACATCTTCAATGTTATGCTTTATTTAAGCTACAAAAACAAATTAAAAAATTACATTAGTGTAATAGACGTATTTTAGGTTAAGAATTTACCACTTGAGGTTTAGTCCTGTTTCCGGGGGGTTTACAGGGTGTTAAGGATCTCAGGGGTTTAGGGGGGTAGGGGGGTTTAAACGACGAAACCCCAGGGGGATCTTACAGGAGGTGTTTTGAGTAGATGTAATCATTATGTCCTTGAAATCAGTTATGAAAGTAATTAAAGAATATCTTTCTAACATACATTTT---------------AAAGTGTGTTAGTACCACCTTCATTTCTNNNNNNTGAGGACACTCTGAAATGCCTGTTGAAAAGAAAAAAGAAAAATCGAACCCCCTATCCTCTGGAATGAATGCTCGGCATGTTGGGTAACGAGTCTAATGTTTAACAGCATTAA
KU144UAE CTTCTTACTTTCGTAAGCGTATAACAGCTTAGTAAGCGTTCGGCTTTAGTGTTTATTATTCCTTAACCACGCTTTACGCCGGAGCTTGTCAACTTGGGCTTCTCGTATAACCGCGGTAGCTGGCACGAGTTTTACCAGCCCTTTTAACCATAACTAAGTCAAGTTTGCACTTATTGGCTTAATGTCTGTCACTGCTGAGTTCCCTTGGGGGTGTGGCTGAGCAAGGTGTTGTGGGCTATAAGGGCATGTGCCTGATACCAGCTCCTTGTTCCCGGACGGGGAACTGTGGGGCATTCTCACGGGGGTGCGGATACTCGCATGTGTAAATCTGGTTAAAGCTGACAGGAAAGTCAGGACCAAGCCTTTGTGTTTTCGAGGCATTTCTAGGGCCCATCTTAACATCTTCAATGTTATGCTTTATTTAAGCTACGAAAACAAATTAAAAAATTACATTAGTGTAATAGACGTATTTTAGGCTAAGAATTTACTACTTGAGGTTTAGTCCTGTTTCCGGGGGGTTTACAGGGTGTTAAGGATCTCAGGGGTTTAGGGGGGTAGGGGGGTTTAAACGACGAAACCCCAGGGGGATCTTACAGGAAGTGTTTTAAGTAGATGTAATCATTATGTCCTTGAAATCAGTTATGAAAGTAATTAAAGAATATCTTTCTAACATACATTTT---------------AAAGTGTGTTAGTACTACCTTCATTTCTNNNNNNTGAGAACACTCTGAAATGCCTGTTGAAAGGAAAAAAGAAAAATCGAACCCCCTATCCTCTGGAATGAATGCTCGGCATGTTGGGTAACGAGTTTAATGTTTAACAGCATTAA
KU145UAE CTTCTTACTTTCGTAAGCGTATAACAGCTTAGTAAGCGTTCGGCTTTAGTGTTTATTATTCCTTAACCACGCTTTACGCCGGAGCTTGTCAACTTGGGCTTCTCGTATAACCGCGGTAGCTGGCACGAGTTTTACCAGCCCTTTTAACCATAACTAAGTCAAGTTTGCACTTATTGGCTTAATGTCTGTCACTGCTGAGTTCCCTTGGGGGTGTGGCTGAGCAAGGTGTTGTGGGCTATAAGGGCATGTGCCTGATACCAGCTCCTTGTTCCCGGACGGGGAACTGTGGGGCATTCTCACGGGGGTGCGGATACTCGCATGTGTAAATCTGGTTAAAGCTGACAGGAAAGTCAGGACCAAGCCTTTGTGTTTTCGAGGCATTTCTAGGGCCCATCTTAACATCTTCAATGTTATGCTTTATTTAAGCTACGAAAACAAATTAAAAAATTACATTAGTGTAATAGACGTATTTTAGGCTAAGAATTTACTACTTGAGGTTTAGTCCTGTTTCCGGGGGGTTTACAGGGTGTTAAGGATCTCAGGGGTTTAGGGGGGTAGGGGGGTTTAAACGACGAAACCCCAGGGGGATCTTACAGGAAGTGTTTTAAGTAGATGTAATCATTATGTCCTTGAAATCAGTTATGAAAGTAATTAAAGAATATCTTTCTAACATACATTTT---------------AAAGTGTGTTAGTACTACCTTCATTTCTNNNNNNTGAGAACACTCTGAAATGCCTGTTGAAAGGAAAAAAGAAAAATCGAACCCCCTATCCTCTGGAATGAATGCCCGGCATGTTGGGTAACGAGTTTAATGTTTAACAGCATTAA
KU146UAE CTTCTTACTTTCGTAAGCGTATAACAGCTTAGTAAGCGTTCGGCTTTAGTGTTTATTATTCCTTAACCACGCTTTACGCCGGAGCTTGTCAACTTGGGCTTCTCGTATAACCGCGGTAGCTGGCACGAGTTTTACCAGCCCTTTTAACCATAACTAAGTCAAGTTTGCACTTATTGGCTTAATGTCTGTCACTGCTGAGTTCCCTTGGGGGTGTGGCTGAGCAAGGTGTTGTGGGCTATAAGGGCATGTGCCTGATACCAGCTCCTTGTTCCCGGACGGGGAACTGTGGGGCATTCTCACGGGGGTGCGGATACTCGCATGTGTAAATCTGGTTAAAGCTGACAGGAAAGTCAGGACCAAGCCTTTGTGTTTTCGAGGCATTTCTAGGGCCCATCTTAACATCTTCAATGTTATGCTTTATTTAAGCTACGAAAACAAATTAAAAAATTACATTAGTGTAATAGACGTATTTTAGGCTAAGAATTTACTACTTGAGGTTTAGTCCTGTTTCCGGGGGGTTTACAGGGTGTTAAGGATCTCAGGGGTTTAGGGGGGTAGGGGGGTTTAAACGACGAAACCCCAGGGGGATCTTACAGGAAGTGTTTTGAGTAGATGTAATCATTATGTCCTTGAAATCAGTTATGAAAGTAATTAAAGAATATCTTTCTAACATACATTTT---------------AAAGTGTGTTAGTACTACCTTCATTTCTNNNNNNTGAGAACACTCTGAAATGCCTGTTGAAAGGAAAAAAGAAAAATCGAACCCCCTATCCTCTGGAGTGAATGCCCGGCATGTTGGGTAACGAGTTTAATGTTTAACAGCATTAA
KU147UAE CTTCTTACTTTCGTAAGCGTATAACAGCTTAGTAAGCGTTCGGCTTTAGTGTTTATTATTCCTTAACCACGCTTTACGCCGGAGCTTGTCAACTTGGGCTTCTCGTATAACCGCGGTAGCTGGCACGAGTTTTACCAGCCCTTTTAACCATAACTAAGTCAAGTTTGCACTTATTGGCTTAATGTCTGTCACTGCTGAGTTCCCTTGGGGGTGTGGCTGAGCAAGGTGTTGTGGGCTATAAGGGCATGTGCCTGATACCAGCTCCTTGTTCCCGGACGGGGAACTGTGGGGCATTCTCACGGGGGTGCGGATACTCGCATGTGTAAATCTGGTTAAAGCTGACAGGAAAGTCAGGACCAAGCCTTTGTGTTTTCGAGGCATTTCTAGGGCCCATCTTAACATCTTCAATGTTATGCTTTATTTAAGCTACGAAAACAAATTAAAAAATTACATTAGTGTAATAGACGTATTTTAGGCTAAGAATTTACTACTTGAGGTTTAGTCCTGTTTCCGGGGGGTTTACAGGGTGTTAAGGATCTCAGGGGTTTAGGGGGGTAGGGGGGTTTAAACGACGAAACCCCAGGGGGATCTTACAGGAAGTGTTTTGAGTAGATGTAATCATTATGTCCTTGAAATCAGTTATGAAAGTAATTAAAGAATATCTTTCTAACATACATTTT---------------AAAGTGTGTTAGTACTACCTTCATTTCTNNNNNNTGAGAACACTCTGAAATGCCTGTTGAAAGGAAAAAAGAAAAATCGAACCCCCTATCCTCTGGAATAAATGCCCGGCATGTTGGGTAACGAGTTTAATGTTTAACAGCATTAA
KU148UAE CTTCTTACTTTCGTAAGCGTATAACAGCTTAGTAAGCGTTCGGCTTTAGTGTTTATTATTCCTTAACCACGCTTTACGCCGGAGCTTGTCAACTTGGGCTTCTCGTATAACCGCGGTAGCTGGCACGAGTTTTACCAGCCCTTTTAACCATAACTAAGTCAAGTTTGCACTTATTGGCTTAATGTCTGTCACTGCTGAGTTCCCTTGGGGGTGTGGCTGAGCAAGGTGTTGTGGGCTATAAGGGCATGTGCCTGATACCAGCTCCTTGTTCCCGGACGGGGAACTGTGGGGCATTCTCACGGGGGTGCGGATACTCGCATGTGTAAATCTGGTTAAAGCTGACAGGAAAGTCAGGACCAAGCCTTTGTGTTTTCGAGGCATTTCTAGGGCCCATCTTAACATCTTCAATGTTATGCTTTATTTAAGCTACGAAAACAAATTAAAAAATTACATTAGTGTAATAGACGTATTTTAGGCTAAGAATTTACTACTTGAGGTTTAGTCCTGTTTCCGGGGGGTTTACAGGGTGTTAAGGATCTCAGGGGTTTAGGGGGGTAGGGGGGTTTAAACGACGAAACCCCAGGGGGATCTTACAGGAAGTGTTTTGAGTAGATGTAATCATTATGTCCTTGAAATCAGTTATGAAAGTAATTAAAGAATATCTTTCTAACATACATTTT---------------AAAGTGTGTTAGTACTACCTTCATTTCTNNNNNNTGAGAACACTCTGAAATGCCTGTTGAAAGGAAAAAAGAAAAATCGAACCCCCTATCCTCTGGAATGAATGCCCGGCATGTTGAGTAACGAGTTTAATGTTTAACAGCATTAA
KU149UAE CTTCTTACTTTCGTAAGCGTATAACAGCTTAGTAAGCGTTCGGCTTTAGTGTTTATTATTCCTTAACCACGCTTTACGCCGGAGCTTGTCAACTTGGGCTTCTCGTATAACCGCGGTAGCTGGCACGAGTTTTACCAGCCCTTTTAACCATAACTAAGTCAAGTTTGCACTTATTGGCTTAATGTCTGTCACTGCTGAGTTCCCTTGGGGGTGTGGCTGAGCAAGGTGTTGTGGGCTATAAGGGCATGTGCCTGATACCAGCTCCTTGTTCCCGGACGGGGAACTGTGGGGCATTCTCACGGGGGTGCGGATACTCGCATGTGTAAATTTGGTTAAAGCTGACAGGAAAGTCAGGACCAAGCCTTTGTGTTTTCGAGGCATTTCTAGGGCCCATCTTAACATCTTCAATGTTATGCTTTATTTAAGCTACGAAAACAAATTAAAAAATTACATTAGTGTAATAGACGTATTTTAGGCTAAGAATTTACTACTTGAGGTTTAGTCCTGTTTCCGGGGGGTTTACAGGGTGTTAAGGATCTCAGGGGTTTAGGGGGGTAGGGGGGTTTAAACGACGAAACCCCAGGGGGATCTTACAGGAAGTGTTTTGAGTAGATGTAATCATTATGTCCTTGAAATCAGTTATGAAAGTAATTAAAGAATATCTTTCTAACATACATTTT---------------AAAGTGTGTTAGTACTACCTTCATTTCTNNNNNNTGAGAACACTCTGAAATGCCTGTTGAAAGGAAAAAAGAAAAATCGAACCCCCTATCCTCTGGAATGAATGCCCGGCATGTTGGGTAACGAGTTTAATGTTTAACAGCATTAA
KU150UAE CTTCTTACTTTCGTAAGCGTATAACAGCTTAGTAAGCGTTCGGCTTTAGTGTTTATTATTCCTTAACCACGCTTTACGCCGGAGCTTGTCAACTTGGGCTTCTCGTATAACCGCGGTAGCTGGCACGAGTTTTACCAGCCCTTTTAACCATAACTAAGTCAAGTTTGCACTTATTGGCTTAATGTCTGTCACTGCTGAGTTCCCTTGGGGGTGTGGCTGAGCAAGGTGTTGTGGGCTATAAGGGCATGTGCCTGATACCAGCTCCTTGTTCCCGGACGGGGAACTGTGGGGCATTCTCACGGGGGTGCGGATACTCGCATGTGTAAATCTGGTTAAAGCTGACAGGAAAGTCAGGACCAAGCCTTTGTGTTTTCGAGGCATTTCTAGGGCCCATCTTAACATCTTCAATGTTATGCTTTATTTAAGCTACGAAAACAAATTAAAAAATTACATTAGTGTAATAGACGTATTTTAGGCTAAGAATTTACTACTTGAGGTTTAGTCCTGTTTCCGGGGGGTTTACAGGGTGTTAAGGATCTCAGGGGTTTAGGGGGGTAGGGGGGTTTAAACGACGAAACCCCAGGGGGATCTTACAGGAAGTGTTTTGAGTAGATGTAATCATTATGTCCTTGAAATCAGTTATGAAAGTAATTAAAGAATATCTTTCCAACATACATTTT---------------AAAGTGTGTTAGTACTACCTTCATTTCTNNNNNNTGAGAACACTCTGAAATGCCTGTTGAAAGGAAAAAAGAAAAATCGAACCCCCTATCCTCTGGAATGAATGCCCGGCATGTTGGGTAACGAGTTTAATGTTTAACAGCATTAA
EcD01 CTTCTTACTTTCGTAAGCGTATAACAGCTTAGTAAGCGTTCGGCTTTAGTGTTTATTATTCCTTAACCACGCTTTACGCCGGAGCTTGTCAACTTGGGCTTCTCGTATAACCGCGGTAGCTGGCACGAGTTTTACCAGCCCTTTTAACCATAACTAAGTCAAGTTTGCACTTATTGGCTTAATGTCTGTCACTGCTGAGTTCCCTTGGGGGTGTGGCTGAGCAAGGTGTTGTGGGCTATAAGGGCATGTGCCTGATACCAGCTCCTTGTTCCCGGACGGGGAACTGTGGGGCATTCTCACGGGGGTGCGGATACTCGCATGTGTAAATCTGGTTAAAGCTGACAGGAAAGTCAGGACCAAGCCTTTGTGTTTTCGAGGCATTTCTAGGGCCCATCTTAACATCTTCAATGTTATGCTTTATTTAAGCTACGAAAACAAATTAAAAAATTACATTAGTGTAATAGACGTATTTTAGGTTAAGAATTTACCACTTGAGGTTTAGTCCTGTTTCCGGGGGGTTTACAGGGTGTTAAGGATCTCAGGGGTTTAGGGGGGTAGGGGGGTTTAAACGACGAAACCCCAGGGGGATCTTACAGGAGGTGTTTTGAGTAGATGTAATCATTATGTCCTTGAAATCAGTTATGAAAGTAATTAAAGAATATCTTTCTAACATACATTTTCTATTACTTTTAATTAAAGTGTGTTAGTACCACCTTCATTTCTTGAGATTGATTACACTCTGAAATGCCTGTTGAAAAGAAAAAAGAAAAATCGAACCCCCTATCCTCTGGAATGAATGCCCGGCATGTTGGGTAACGAGGCTAATGTTTAACAGCATCAA
EcD02 CTTCTTACTTTCGTAAGCGTATAACAGCTTAGTAAGCGTTCGGCTTTAGTGTTTATTATTCCTTAACCACGCTTTACGCCGGAGCTTGTCAACTTGGGCTTCTCGTATAACCGCGGTAGCTGGCACGAGTTTTACCAGCCCTTTTAACCATAACTAAGTCAAGTTTGCACTTATTGGCTTAATGTCTGTCACTGCTGAGTTCCCTTGGGGGTGTGGCTGAGCAAGGTGTTGTGGGCTATAAGGGCATGTGCCTGATACCAGCTCCTTGTTCCCGGACGGGGAACTGTGGGGCATTCTCACGGGGGTGCGGATACTCGCATGTGTAAATCTGGTTAAAGCTGACAGGAAAGTCAGGACCAAGCCTTTGTGTTTTCGAGGCATTTCTAGGGCCCATCTTAACATCTTCAATGTTATGCTTTATTTAAGCTACGAAAACAAATTAAAAAATTACATTAGTGTAATAGACGTATTTTAGGCTAAGAATTTACTACTTGAGGTTTAGTCCTGTTTCCGGGGGGTTTACAGGGTGTTAAGGATCTCAGGGGTTTAGGGGGGTAGGGGGGTTTAAACGACGAAACCCCAGGGGGATCTTACAGGAAGTGTTTTAAGTAGATGTAATCATTATGTCCTTGAAATCAGTTATGAAAGTAATTAAAGAATATCTTTCTAACATACATTTTTTATTACTTTTG-CTAAAGTGTGTTAGTACTACCTTCATTTCTTGAGGTTG-TTACACTCTGAAATGCCTGTTGAAAGGAAAAAAGAAAAATCGAACCCCCTATCCTCTGGAATGAATGCCCGGCATGTTGGGTAACGAGTTTAATGTTTAACAGCATCAA
EcD03 CTTCTTACTTTCGTAAGCGTATAACAGCTTAGTAAGCGTTCGGCTTTAGTGTTTATTATTCCTTAACCACGCTTTACGCCGGAGCTTGTCAACTTGGGCTTCTCGTATAACCGCGGTAGCTGGCACGAGTTTTACCAGCCCTTTTAACCATAACTAAGTCAAGTTTGCACTTATTGGCTTAATGTCTGTCACTGCTGAGTTCCCTTGGGGGTGTGGCTGAGCAAGGTGTTGTGGGCTATAAGGGCATGTGCCTGATACCAGCTCCTTGTTCCCGGACGGGGAACTGTGGGGCATTCTCACGGGGGTGCGGATACTCGCATGTGTAAATCTGGTTAAAGCTGACAGGAAAGTCAGGACCAAGCCTTTGTGTTTTCGAGGCATTTCTAGGGCCCATCTTAACATCTTCAATGTTATGCTTTATTTAAGCTACGAAAACAAATTAAAAAATTACATTAGTGTAATAGACGTATTTTAGGCTAAGAATTTACTACTTGAGGTTTAGTCCTGTTTCCGGGGGGTTTACAGGGTGTTAAGGATCTCAGGGGTTTAGGGGGGTAGGGGGGTTTAAACGACGAAACCCCAGGGGGATCTTACAGGAAGTGTTTTAAGTAGATGTAATCATTATGTCCTTGAAATCAGTTATGAAAGTAATTAAAGAATATCTTTCTAACATACATTTTTTATTACTTTTG-CTAAAGTGTGTTAGTACTACCTTCATTTCTTGAGATTG-TTACACTCTGAAATGCCTGTTGAAAGGAAAAAAGAAAAATCGAACCCCCTATCCTCTGGAATGAATGCCCGGCATGTTGGGTAACGAGTTTAATGTTTAACAGCATTAA
EcD04 CTTCTTACTTTCGTAAGCGTATAACAGCTTAGTAAGCGTTCGGCTTTAGTGTTTATTATTCCTTAACCACGC-TTACGCCGGAGCTTGTCAACTTGGGCTTCTCGTATAACCGCGGTAGCTGGCACGAGTTTTACCAGCCCTTTTAACCATAACTAAGTCAAGTTTGCACTTATTGGCTTAATGTCTGTCACTGCTGAGTTCCCTTGGGGGTGTGGCTGAGCAAGGTGTTGTGGGCTATAAGGGCATGTGCCTGATACCAGCTCCTTGTTCCCGGACGGGGAACTGTGGGGCATTCTCACGGGGGTGCGGATACTCGCATGTGTAAATCTGGTTAAAGCTGACAGGAAAGTCAGGACCAAGCCTTTGTGTTTTCGAGGCATTTCTAGGGCCCATCTTAACATCTTCAATGTTATGCTTTATTTAAGCTACGAAAACAAATTAAAAAATTACATTAGTGTAATAGACGTATTTTAGGTTAAGAATTTACCACTTGAGGTTTAGTCCTGTTTCCGGGGGGTTTACAGGGTGTTAAGGATCTCAGGGGTTTAGGGGGGTAGGGGGGTTTAAACGACGAAACCCCAGGGGGATCTTACAGGAGGTGTTTTGAGTAGATGTAATCATTATGTCCCTGAAATCAGTTATGAAAGTAATTAAAGAATATCTTTCTAACATACATTTTCTATTACTTTTAATTAAAGTGTGTTAGTACCACCTTCATTTCTTGAGATTGATTACACTCTGAAATGCCTGTTGAAAAGAAAAAAGAAAAATCGAACCCCCTATCCTCTGGAATGAATGCCCGGCATGTTGGGTAACGAGTCTAATGTTTAACAGCATCAA
EcD05 ATTCTTACTTTCGTAAGCGTATAACAGCTTAGTAAGCGTTCGGCTTTAGTGTTTATTATTCCTTAACCACGC-TTACGCCGGAGCTTGTCAACTTGGGCTTCTCGTATAACCGCGGTAGCTGGCACGAGTTTTACCAGCCCTTTTAACCATAACTAAGTCAAGTTTGCACTTATTGGCTTAATGTCTGTCACTGCTGAGTTCCCTTGGGGGTGTGGCTGAGCAAGGTGTTGTGGGCTATAAGGGCATGTGCCTGATACCAGCTCCTTGTTCCCGGACGGGGAACTGTGGGGCATTCTCACGGGGGTGCGGATACTCGCATGTGTAAATCTGGTTAAAGCTGACAGGAAAGTCAGGACCAAGCCTTTGTGTTTTCGAGGCATTTCTAGGGCCCATCTTAACATCTTCAATGTTATGCTTTATTTAAGCTACGAAAACAAATTAAAAAATTACATTAGTGTAATAGACGTATTTTAGGTTAAGAATTTACCACTTGAGGTTTAGTCCTGTTTCCGGGGGGTTTACAGGGTGTTAAGGATCTCAGGGGTTTAGGGGGGTAGGGGGGTTTAAACGACGAAACCCCAGGGGGATCTTACAGGAGGTGTTTTGAGTAGATGTAATCATTATGTCCTTGAAATCAGTTATGAAAGTAATTAAAGAATATCTTTCTAACATACATTTTCTATTACTTTTAATTAAAGTGTGTTAGTACCACCTTCATTTCTTGAGATTGATTACACTCTGAAATGCCTGTTGAAAAGAAAAAAGAAAAATCGAACCCCCTATCCTCTGGAATGAATGCCCGGCATGTTGGGTAACGAGTCTAATGTTTAACAGCATCAA
EcD10 CTTCTTACTTTCGTAAGCGTATAACAGCTTAGTAAGCG-TCGGCTTTAGTGTTTATTATTCCTTAA-CACGCTTTACGCCGGAGCTTGTCAACTTGGGCTTCTCGTATAACCGCGGTAGCTGGCACGAGTTTTACCAGCCCTTTTAACCATAACTAAGTCAAGTTTGCACTTATTGGCTTAATGTCTGTCACTGCTGAGTTCCCTTGGGGGTGTGGCTGAGCAAGGTGTTGTGGGCTATAAGGGCATGTGCCTGATACCAGCTCCTTGTTCCCGGACGGGGAACTGTGGGGCATTCTCACGGGGGTGCGGATACTCGCATGTGTAAATCTGGTTAAAGCTGACAGGAAAGTCAGGACCAAGCCTTTGTGTTTTCGAGGCATTTCTAGGGCCCATCTTAACATCTTCAATGTTATGCTTTATTTAAGCTACGAAAACAAATTAAAAAATTACATTAGTGTAATAGACGTATTTTAGGCTAAGAATTTACTACTTGAGGTTTAGTCCTGTTTCCGGGGGGTTTACAGGGTGTTAAGGATCTCAGGGGTTTAGGGGGGTAGGGGGGTTTAAACGACGAAACCCCAGGGGGATCTTACAGGAAGTGTTTTGAGTAGATGTAATCATTATGTCCTTGAAATCAGTTATGAAAGTAATTAAAGAATATCTTTCCAACATACATTTTTTATTACTTTTG-TTAAAGTGTGTTAGTACTACCTTCATTTCTTGAGATTG-TTACACTCTGAAATGCCTGTTGAAAGGAAAAAAGAAAAATCGAACCCCCTATCCTCTGGAATGAATGCCCGGCATGTTGGGTAACGAGTTTAATGTTTAACAGCATTAA
EcD11 CTTCTTACTTTCGTAAGCGTATAACAGCTTAGTAAGCGTTCGGCTTTAGTGTTTATTATTCCCTAACCACGCTTTACGCCGGAGCTTGTCAACTTGGGCTTCTCGTATAACCGCGGTAGCTGGCACGAGTTTTACCAGCCCTTTTAACCATAACTAAGTCAAGTTTGCACTTATTGGCTTAATGTCTGTCACTGCTGAGTTCCCTTGGGGGTGTGGCTGAGCAAGGTGTTGTGGGCTATAAGGGCATGTGCCTGATACCAGCTCCTTGTTCCCGGACGGGGAACTGTGGGGCATTCTCACGGGGGTGCGGATACTCGCATGTGTAAATCTGGTTAAAGCTGACAGGAAAGTCAGGACCAAGCCTTTGTGTTTTCGAGGCATTTCTAGGGCCCATCTTAACATCTTCAATGTTATGCTTTATTTAAGCTACGAAAACAAATTAAAAAATTACATTAGTGTAATAGACGTATTTTAGGTTAAGAATTTACCACTTGAGGTTTAGTCCTGTTTCCGGGGGGTTTACAGGGTGTTAAGGATCTCAGGGGTTTAGGGGGGTAGGGGGGTTTAAACGACGAAACCCCAGGGGGATCTTACAGGAGGTGTTTTGAGTAGATGTAATCATTATGTCCTTGAAATCAGTTATGAAAGTAATTAAAGAATATCTTTCTAACATACATTTTCTATTACTTTTAATTAAAGTGTGTTAGTACCACCTTCATTTCTTGAGGTTAATTACACTCTGAAATGCCTGTTGAAAAGAAAAAAGAAAAATCGAACCCCCTATCCTCTGGAATGAATGCTCGGCATGTTGGGTAACGAGTCTAATGTTTAACAGCATTAA
EcD13 CTTCTTACTTTCGTAAGCGTATAACAGCTTAGTAAGCGTTCGGNTAGTGT-TTTATTATTCCTTTACCACGCTTTACGCCGGAGCTTGTCAACTTGGGCTTCTCGTATAACCGCGGTAGCTGGCACGAGTTTTACCAGCCCTTTTAACCATAACTAAGTCAAGTTTGCACTTATTGGCTTAATGTCTGTCACTGCTGAGTTCCCTTGGGGGTGTGGCTGAGCAAGGTGTTGTGGGCTATAAGGGCATGTGCCTGATACCAGCTCCTTGTTCCCGGACGGGGAACTGTGGGGCATTCTCACGGGGGTGCGGATACTCGCATGTGTAAATCTGGTTAAAGCTGACAGGAAAGTCAGGACCAAGCCTTTGTGTTTTCGAGGCATTTTTAGGGCCCATCTTAACATCTTCAATGTTATGCTTTATTTAAGCTACGAAAACAAATTAAAAAATTACATTAGTGTAATAGACGTATTTTAGGTTAAGAATTTACCACTTGAGGTTTAGTCCTGTTTCCGGGGGGTTTACAGGGTGTTAAGGATCTCAGGGGTTTAGGGGGGTAGGGGGGTTTAAACGACGAAACCCCAGGGGGATCTTACAGGAGGTGTTTTGAGTAGATGTAATCATTATGTCCTTGAAATCAGTTATGAAAGTAATTAAAGAATATCTTTCTAACATACATTTTCTATTACTTTT-ATTAAAGTGTGTTAGTACTACCTTCATTTCTTGAGGTTGATTACACTCTGAAATGCCTGTTGAAAAGAAAAAAGAAAAATCGAACCCCCTATCCTCTGGAATGAATGCCCGGCATGTTGGGTAACGAGTCTAATGTTTAACAGCATTAA
EcD14 CTTCTTACTT---TAANTNNANNANNNNNNNNNNNNNGNTNNTCTTT-GT-TTTAGTNTTTNNTNNCCNN-CTTTACGCCGGAACTTGTCAACTTGGGCTTCTCGTATAACCGCGGTAGCTGGCACGAGTTTTACCAGCCCTTTTAACCATAACTAAGTCAAGTTTGCACTTATTGGCTTAATGTCTGTCACTGCTGAGTTCCCTTGGGGGTGTGGCTGAGCAAGGTGTTGTGGGCTATAAGGGCATGTGCCTGATACCAGCTCCTTGTTCCCGGACGGGGAACTGTGGGGCATTCTCACGGGGGTGCGGATACTCGCATGTGTAAATCTGGTTAAAGCTGACAGGAAAGTCAGGACCAAGCCTTTGTGTTTTCGAGGCATTTCTAGGGCCCATCTTAACATCTTCAATGTTATGCTTTATTTAAGCTACGAAAACAAATTAAAAAATTACATTAGTGTAATAGACGTATTTTAGGTTAAGAATTTACCACTTGAGGTTTAGTCCTGTTTCCGGGGGGTTTACAGGGTGTTAAGGATCTCAGGGGTTTAGGGGGGTAGGGGGGTTTAAACGACGAAACCCCAGGGGGATCTTACAGGAGGTGTTTTGAGTAGATGTAATCATTATGTCCTTGAGATCAGTTATGAAAGTAATTAAAGAATATCTTTCTAACATACATTTTCTATTACTTTTAATTAAAGTGTGTTAGTACCACCTTCATTTCTTGAGGTTAACTACACTCTGAAATGCCTGTTGAAAAGAAAAAAGAAAAATCGAACCCCCTATCCTCTGGAATGAATGCTCGGCATGTTGGGTAACGAGTCTAATGTTTAACAGCATTAA
EcD16 CTTCTTACTTTCGTAAGCGTATAACAGCTTAGTAAGCGTTCGGCTTTAGTGTTTATTATTCCTTAACCACGCTTTACGCCGGAGCTTGTCAACTTGGGCTTCTCGTATAACCGCGGTAGCTGGCACGAGTTTTACCAGCCCTTTTAACCATAACTAAGTCAAGTTTGCACTTATTGGCTTAATGTCTGTCACTGCTGAGTTCCCTTGGGGGTGTGGCTGAGCAAGGTGTTGTGGGCTATAAGGGCATGTGCCTGATACCAGCTCCTTGTTCCCGGACGGGGAACTGTGGGGCATTCTCACGGGGGTGCGGATACTCGCATGTGTAAATCTGGTTAAAGCTGACAGGAAAGTCAGGACCAAGCCTTTGTGTTTTCGAGGCATTTCTAGGGCCCATCTTAACATCTTCAATGTTATGCTTTATTTAAGCTACGAAAACAAATTAAAAAATTACATTAGTGTAATAGACGTATTTTAGGTTAAGAATTTACCACTTGAGGTTTAGTCCTGTTTCCGGGGGGTTTACAGGGTGTTAAGGATCTCAGGGGTTTAGGGGGGTAGGGGGGTTTAAACGACGAAACCCCAGGGGGATCTTACAGGAGGTGTTTTGAGTAGATGTAATCATTATGTCCTTGAGATCAGTTATGAAAGTAATTAAAGAATATCTTTCTAACATACATTTTCTATTACTTTTAATTAAAGTGTGTTAGTACCACCTTCATTTCTTGAGGTTAATTACACTCTGAAATGCCTGTTGAAAAGAAAAAAGAAAAACCGAACCCCCTATCCTCTGGAATGAATGCTCGGCATGTTGGGTAACGAGTCTAATGTTTAACAGCATTAA
EcD17 NTTTTTACTTTCGTAAGCGTA-AACAGC-TAGTA--CGTTCGGCTTTAGTGTTT--ATTTCCTTAACCACGC-TTACGCCGGAGCTTGTCAACTTGGGCTTCTCGTATAACCGCGGTAGCTGGCACGAGTTTTACCAGCCCTTTTAACCATAACTAAGTCAAGTTTGCACTTATTGGCTTAATGTCTGTCACTGCTGAGTTCCCTTGGGGGTGTGGCTGAGCAAGGTGTTGTGGGCTATAAGGGCATGTGCCTGATACCAGCTCCTTGTTCCCGGACGGGGAACTGTGGGGCATTCTCACGGGGGTGCGGATACTCGCATGTGTAAATCTGGTTAAAGCTGACAGGAAAGTCAGGACCAAGCCTTTGTGTTTTCGAGGCATTTCTAGGGCCCATCTTAACATCTTCAATGTTATGCTTTATTTAAGCTACGAAAACAAATTAAAAAATTACATTAGTGTAATAGACGTATTTTAGGTTAAGAATTTACCACTTGAGGTTTAGTCCTGTTTCCGGGGGGTTTACAGGGTGTTAAGGATCTCAGGGGTTTAGGGGGGTAGGGGGGTTTAAACGACGAAACCCCAGGGGGATCTTACAGGAGGTGTTTTGAGTAGATGTAATCATTATGTCCTTGAAATCAGTTATGAAAGTAATTAAAGAATATCTTTCTAACATACATTTTCTATTACTTTTAATTAAAGTGTGTTAGTACCACCTTCATTTCTTGAGATTGATTACACTCTGAAATGCCTGTTGAAAAGAAAAAAGAAAAATCGAACCCCCTATCCTCTGGAATGAATGCCCGGCATGTTGGGTAACGAGTCTAATGTTTAACAGCATCAA
EcD18 CTTCTTACTTTCGTAAGCGTATAACAGCTTAGTAAGCGTTCGGCTTTAGTGTTTATTATTCCTTAACCACGCTTTACGCCGGAGCTTGTCAACTTGGGCTTCTCGTATAACCGCGGTAGCTGGCACGAGTTTTACCAGCCCTTTTAACCATAACTAAGTCAAGTTTGCACTTATTGGCTTAATGTCTGTCACTGCTGAGTTCCCTTGGGGGTGTGGCTGAGCAAGGTGTTGTGGGCTATAAGGGCATGTGCCTGATACCAGCTCCTTGTTCCCGGACGGGGAACTGTGGGGCATTCTCACGGGGGTGCGGATACTCGCATGTGTAAATCTGGTTAAAGCTGACAGGAAAGTCAGGACCAAGCCTTTGTGTTTTCGAGGCATTTCTAGGGCCCATCTTAACATCTTCAATGTTATGCTTTATTTAAGCTACGAAAACAAATTAAAAAATTACATTAGTGTAATAGACGTATTTTAGGCTAAGAATTTACTACTTGAGGTTTAGTCCTGTTTCCGGGGGGTTTACAGGGTGTTAAGGATCTCAGGGGTTTAGGGGGGTAGGGGGGTTTAAACGACGAAACCCCAGGGGGATCTTACAGGAAGTGTTTTGAGTAGATGTAATCATTATGTCCTTGAAATCAGTTATGAAAGTAATTAAAGAATATCTTTCTAACATACATTTTTTATTACTTTTG-TTAAAGTGTGTTAGTACTACCTTCATTTCTTGAGATTG-TTACACTCTGAAATGCCTGTTGAAAGGAAAAAAGAAAAATCGAACCCCCTATCCTCTGGAATGAATGCCCGGCATGTTGGGTAACGAGTTTAATGTTTAACAGCATTAA
EcD19 CTTCTTACTTTCGTAAGCGTATAACAGCTTAGTAAGCGTTCGGCTTTAGTGTTTATTATTCCTTAACCACGCTTTACGCCGGAGCTTGTCAACTTGGGCTTCTCGTATAACCGCGGTAGCTGGCACGAGTTTTACCAGCCCTTTTAACCATAACTAAGTCAAGTTTGCACTTATTGGCTTAATGTCTGTCACTGCTGAGTTCCCTTGGGGGTGTGGCTGAGCAAGGTGTTGTGGGCTATAAGGGCATGTGCCTGATACCAGCTCCTTGTTCCCGGACGGGGAACTGTGGGGCATTCTCACGGGGGTGCGGATACTCGCATGTGTAAATCTGGTTAAAGCTGACAGGAAAGTCAGGACCAAGCCTTTGTGTTTTCGAGGCATTTCTAGGGCCCATCTTAACATCTTCAATGTTATGCTTTATTTAAGCTACGAAAACAAATTAAAAAATTACATTAGTGTAATAGACGTATTTTAGGCTAAGAATTTACTACTTGAGGTTTAGTCCTGTTTCCGGGGGGTTTACAGGGTGTTAAGGATCTCAGGGGTTTAGGGGGGTAGGGGGGTTTAAACGACGAAACCCCAGGGGGATCTTACAGGAAGTGTTTTGAGTAGATGTAATCATTATGTCCTTGAAATCAGTTATGAAAGTAATTAAAGAATATCTTTCTAACATACATTTTTTATTACTTTTG-TTAAAGTGTGTTAGTACTACCTTCATTTCTTGAGATTG-TTACACTCTGAAATGCCTGTTGAAAGGAAAAAAGAAAAATCGAACCCCCTATCCTCTGGAATGAATGCCCGGCATGTTGGGTAACGAGTTTAATGTTTAACAGCATTAA
EcA01 CTTC-TACTTTCGTAAGCGTATAACAGCTTAGTAAGCGTTCGGCTTTAGTGTTTATTATTCCTTAACCACGCTTTACGCCGGAGCTTGTCAACTTGGGCTTCTCGTATAACCGCGGTAGCTGGCACGAGTTTTACCAGCCCTTTTAACCATAACTAAGTCAAGTTTGCACTTATTGGCTTAATGTCTGTCACTGCTGAGTTCCCTTGGGGGTGTGGCTGAGCAAGGTGTTGTGGGCTATAAGGGCATGTGCCTGATACCAGCTCCTTGTTCCCGGACGGGGAACTGTGGGGCATTCTCACGGGGGTGCGGATACTCGCATGTGTAAATCTGGTTAAAGCTGACAGGAAAGTCAGGACCAAGCCTTTGTGTTTTCGAGGCATTTCTAGGGCCCATCTTAACATCTTCAATGTTATGCTTTATTTAAGCTACGAAAACAAATTAAAAAATTACATTAGTGTAATAGACGTATTTTAGGTTAAGAATTTACCACTTGAGGTTTAGTCCTGTTTCCGGGGGGTTTACAGGGTGTTAAGGATCTCAGGGGTTTAGGGGGGTAGGGGGGTTTAAACGACGAAACCCCAGGGGGATCTTACAGGAGGTGTTTTGAGTAGATGTAATCATTATGTCCTTGAAATCAGTTATGAAAGTAATTAAAGAATATCTTTCTAACATACATTTTCTATTACTTTTAATTAAAGTGTGTTAGTACCACCTTCATTTCTTGAGATTGATTACACTCTGAAATGCCTGTTGAAAAGAAAAAAGAAAAATCGAACCCCCTATCCTCTGGAATGAATGCCCGGCATGTTGGGTAACGAGTCTAATGTTTAACAGCATCAA
EcA02 ATTCTTACTTTCGTAAGCGTATAACAGCTTAGTAAGCGTTCGGCTTTAGTGTTTATTATTCCTTAACCACGCTTTACGCCGGAGCTTGTCAACTTGGGCTTCTCGTATAACCGCGGTAGCTGGCACGAGTTTTACCAGCCCTTTTAACCATAACTAAGTCAAGTTTGCACTTATTGGCTTAATGTCTGTCACTGCTGAGTTCCCTTGGGGGTGTGGCTGAGCAAGGTGTTGTGGGCTATAAGGGCATGTGCCTGATACCAGCTCCTTGTTCCCGGACGGGGAACTGTGGGGCATTCTCACGGGGGTGCGGATACTCGCATGTGTAAATCTGGTTAAAGCTGACAGGAAAGTCAGGACCAAGCCTTTGTGTTTTCGAGGCATTTCTAGGGCCCATCTTAACATCTTCAATGTTATGCTTTATTTAAGCTACGAAAACAAATTAAAAAATTACATTAGTGTAATAGACGTATTTTAGGCTAAGAATTTACTACTTGAGGTTTAGTCCTGTTTCCGGGGGGTTTACAGGGTGTTAAGGATCTCAGGGGTTTAGGGGGGTAGGGGGGTTTAAACGACGAAACCCCAGGGGGATCTTACAGGAAGTGTTTTAAGTAGATGTAATCATTATGTCCTTGAAATCAGTTATGAAAGTAATTAAAGAATATCTTTCTAACATACATTTTTTATTACTTTTGCT-AAAGTGTGTTAGTACTACCTTCATTTCTTGAGGTTG-TTACACTCTGAAATGCCTGTTGAAAGGAAAAAAGAAAAATCGAACCCCCTATCCTCTGGAATGAATGCCCGGCATGTTGGGTAACGAGTTTAATGTTTAACAGCATTAA
EcA05 ATTCTTACTTTCGTAAGCGTATAACAGCTTAGTAAGCGT-CGG-TTTAGTGTTTATTATTCCTTAACCACGCTTTACGCCGGAGCT-GTCAACTTGGGCTTCTCGTATAACCGCGGTAGNTGGCACGAGTTTTACCAGCCCTTTTAACCATAANTAAGTCAAGTTTGCACTTATTGGCTTAATGTCTGTCACTGCTGAGTTCCCTTGGGGGTGTGGCTGAGCAAGGTGTTGTGGGCTATAAGGGCATGTGCCTGATACCAGCTCCTTGTTCCCGGACGGGGAACTGTGGGGCATTCTCACGGGGGTGCGGATACTCGCATGTGTAAATCTGGTTAAAGCTGACAGGAAAGTCAGGACCAAGCCTTTGTGTTTTCGAGGCATTTCTAGGGCCCATCTTAACATCTTCAATGTTATGCTTTATTTAAGCTACGAAAACAAATTAAAAAATTACATTAGTGTAATAGACGTATTTTAGGTTAAGAATTTACCACTTGAGGTTTAGTCCTGTTTCCGGGGGGTTTACAGGGTGTTAAGGATCTCAGGGGTTTAGGGGGGTAGGGGGGTTTAAACGACGAAACCCCAGGGGGATCTTACAGGAGGTGTTTTGAGTAGATGTAATCATTATGTCCTTGAAATCAGTTATGAAACTAATTAAAGAATATCTTTCTAACATACATTCTCTATTACTTTTAATTAAAGTGTGTTAGTACCACCTTCATTTCTTGAGGTTAATTACACTCTGAAATGCCTGTTGAAAAGAAAAAAGAAAAATCGAACCCCCTATCCTCTGGAATGAATGCTCGGCATGTTGGGTAACGAGTCTAATGTTTAACAGCATTAA
EcA06 CTTCTTACTTTCGTAAGCGTATAACAGCTTAGTAAGCGTTCGGCTTTAGTGTTTATTATTCCTTAACCACGCTTTACGCCGGAGCTTGTCAACTTGGGCTTCTCGTATAACCGCGGTAGCTGGCACGAGTTTTACCAGCCCTTTTAACCATAACTAAGTCAAGTTTGCACTTATTGGCTTAATGTCTGTCACTGCTGAGTTCCCTTGGGGGTGTGGCTGAGCAAGGTGTTGTGGGCTATAAGGGCATGTGCCTGATACCAGCTCCTTGTTCCCGGACGGGGAACTGTGGGGCATTCTCACGGGGGTGCGGATACTCGCATGTGTAAATCTGGTTAAAGCTGACAGGAAAGTCAGGACCAAGCCTTTGTGTTTTCGAGGCATTTCTAGGGCCCATCTTAACATCTTCAATGTTATGCTTTATTTAAGCTACGAAAACAAATTAAAAAATTACATTAGTGTAATAGACGTATTTTAGGCTAAGAATTTACTACTTGAGGTTTAGTCCTGTTTCCGGGGGGTTTACAGGGTGTTAAGGATCTCAGGGGTTTAGGGGGGTAGGGGGGTTTAAACGACGAAACCCCAGGGGGATCTTACAGGAAGTGTTTTGAGTAGATGTAATCATTATGTCCTTGAAATCAGTTATGAAAGTAATTAAAGAATATCTTTCTAACATACATTTTTTATTACTTTTG-TTAAAGTGTGTTAGTACTACCTTCATTTCTTGAGATTG-TTACACTCTGAAATGCCTGTTGAAAGGAAAAAAGAAAAATCGAACCCCCTATCCTCTGGAATGAATGCCCGGCATGTTGGGTAAAGAGTTTAATGTTTAACAGCAATAA
EcA07 CTTCTTACTTTCGTAAGCGTATAACAGCTTAGTAAGCGTTCGGCTTTAGTGTTTATTATTCCTTAACCACGCTTTACGCCGGAGCTTGTCAACTTGGGCTTCTCGTATAACCGCGGTAGCTGGCACGAGTTTTACCAGCCCTTTTAACCATAACTAAGTCAAGTTTGCACTTATTGGCTTAATGTCTGTCACTGCTGAGTTCCCTTGGGGGTGTGGCTGAGCAAGGTGTTGTGGGCTATAAGGGCATGTGCCTGATACCAGCTCCTTGTTCCCGGACGGGGAACTGTGGGGCATTCTCACGGGGGTGCGGATACTCGCATGTGTAAATCTGGTTAAAGCTGACAGGAAAGTCAGGACCAAGCCTTTGTGTTTTCGAGGCATTTCTAGGGCCCATCTTAACATCTTCAATGTTATGCTTTATTTAAGCTACGAAAACAAATTAAAAAATTACATTAGTGTAATAGACGTATTTTAGGCTAAGAATTTACTACTTGAGGTTTAGTCCTGTTTCCGGGGGGTTTACAGGGTGTTAAGGATCTCAGGGGTTTAGGGGGGTAGGGGGGTTTAAACGACGAAACCCCAGGGGGATCTTACAGGAAGTGTTTTGAGTAGATGTAATCATTATGTCCTTGAAATCAGTTATGAAAGTAATTAAAGAATATCTTTCCAACATACATTTTTTATTACTTTTG-TTAAAGTGTGTTAGTACTACCTTCATTTCTTGAGATTG-TTACACTCTGAAATGCCTGTTGAAAGGAAAAAAGAAAAATCGAACCCCCTATCCTCTGGAATGAATGCCCGGCATGTTGGGTAACGAGTTTAATGTTTAACAGCATTAA
EcA09 CTTCTTACCTTCGTAAGCGTATAACAGCTTAGTAAGCGTTCGGCTTTAGTGTTTATTATTCCTTAACCACGCTTTACGCCGGAGCTTGTCAACTTGGGCTTCTCGTATAACCGCGGTAGCTGGCACGAGTTTTACCAGCCCTTTTAACCATAACTAAGTCAAGTTTGCACTTATTGGCTTAATGTCTGTCACTGCTGAGTTCCCTTGGGGGTGTGGCTGAGCAAGGTGTTGTGGGCTATAAGGGCATGTGCCTGATACCAGCTCCTTGTTCCCGGACGGGGAACTGTGGGGCATTCTCACGGGGGTGCGGATACTCGCATGTGTAAATCTGGTTAAAGCTGACAGGAAAGTCAGGACCAAGCCTTTGTGTTTTCGAGGCATTTCTAGGGCCCATCTTAACATCTTCAATGTTATGCTTTATTTAAGCTACGAAAACAAATTAAAAAATTACATTAGTGTAATAGACGTATTTTAGGCTAAGAATTTACTACTTGAGGTTTAGTCCTGTTTCCGGGGGGTTTACAGGGTGTTAAGGATCTCAGGGGTTTAGGGGGGTAGGGGGGTTTAAACGACGAAACCCCAGGGGGATCTTACAGGAAGTGTTTTAAGTAGATGTAATCATTATGTCCTTGAAATCAGTTATGAAAGTAATTAAAGAATATCTTTCTAACATACATTTTTTATTACTTTTG-CTAAAGTGTGTTAGTACTACCTTCATTTCTTGAGATTG-TTACACTCTGAAATGCCTGTTGAAAGGAAAAAAGAAAAATCGAACCCCCTATCCTCTGGAATGAATGCCCGGCATGTTGGGTAACGAGTTTAATGTTTAACAGCAATAA
EcA11 ATTCTTACTTCCGTAAGCGTATAACAGCTTAGTAAGCGTTCGGCTTTAGTGTTTATTATTCCTTAACCACGCTTTACGCCGGAGCT-GTCAACTTGGGCT-NTCGTATAACCGCGGTAGCTGGCACGAGTTTTACCAGCCCTTTTAACCATAACTAAGTCAAGTTTGCACTTATTGGCTTAATGTCTGTCACTGCTGAGTTCCCTTGGGGGTGTGGCTGAGCAAGGTGTTGTGGGCTATAAGGGCATGTG-CTGATACCAGCTCCTTGTTCCCGGACGGGGAACTGTGGGGCATTCTCACGGGGGTGCGGATACTCGCATGTGTAAATCTGGTTAAAGCTGACAGGAAAGTCAGGACCAAGCCTTTGTGTTTTCGAGGCATTTCTAGGGCCCATCTTAACATCTTCAATGTTATGCTTTATTTAAGCTACGAAAACAAATTAAAAAATTACATTAGTGTAATAGACGTATTTTAGGCTAAGAATTTACTACTTGAGGTTTAGTCCTGTTTCCGGGGGGTTTACAGGGTGTTAAGGATCTCAGGGGTTTAGGGGGGTAGGGGGGTTTAAACGACGAAACCCCAGGGGGATCTTACAGGAAGTGTTTTAAGTAGATGTAATCATTATGTCCTTGAAATCAGTTATGAAAGTAATTAAAGAATATCTTTCTAACATACATTTTTTATTACTTTTGCT-AAAGTGTGTTAGTACTACCTTCATTTCTTGAGGTTG-TTACACTCTGAAATGCCTGTTGAAAGGAAAAAAGAAAAATCGAACCCCCTATCCTCTGGAATGAATGCCCGGCATGTTGGGTAACGAGTTTAATGTTTAACAGCATTAA
EcA13 CTTCTTACTTTCGTAAGCGTATAACAGCTTAGTAAGCGTTCGGCTTTAGTGTTTATTATTCCTTAACCACGCTTTACGCCGGAGCTTGTCAACTTGGGCTTCTCGTATAACCGCGGTAGCTGGCACGAGTTTTACCAGCCCTTTTAACCATAACTAAGTCAAGTTTGCACTTATTGGCTTAATGTCTGTCACTGCTGAGTTCCCTTGGGGGTGTGGCTGAGCAAGGTGTTGTGGGCTATAAGGGCATGTGCCTGATACCAGCTCCTTGTTCCCGGACGGGGAACTGTGGGGCATTCTCACGGGGGTGCGGATACTCGCATGTGTAAATCTGGTTAAAGCTGACAGGAAAGTCAGGACCAAGCCTTTGTGTTTTCGAGGCATTTCTAGGGCCCATCTTAACATCTTCAATGTTATGCTTTATTTAAGCTACGAAAACAAATTAAAAAATTACATTAGTGTAATAGACGTATTTTAGGCTAAGAATTTACTACTTGAGGTTTAGTCCTGTTTCCGGGGGGTTTACAGGGTGTTAAGGATCTCAGGGGTTTAGGGGGGTAGGGGGGTTTAAACGACGAAACCCCAGGGGGATCTTACAGGAAGTGTTTTGAGTAGATGTAATCATTATGTCCTTGAAATCAGTTATGAAAGTAATTAAAGAATATCTTTCCAACATACATTTTTTATTACTTT-G-TTAAAGTGTGTTAGTACTACCTTCATTTCTTGAGATTG-TTACACTCTGAAATGCCTGTTGAAAGGAAAAAAGAAAAATCGAACCCCCTATCCTCTGGAATGAATGCCCGGCATGTTGGGTAACGAGTTTAATGTTTAACAGCATTAA
EcA16 CTTCTTACTTTCGTAAGCGTATAACAG-TTAGTAAGCGTTCGGCTTAAGTGTTTATTATTCCTTAACCACGCTTTACGCCGGAGCTTGTCAACTTGGGCTTCTCGTATAACCGCGGTAGCTGGCACGAGTTTTACCAGCCCTTTTAACCATAANTAAGTCAAGTTTGCACTTATTGGCTTAATGTCTGTCACTGCTGAGTTCCCTTGGGGGTGTGGCTGAGCAAGGTGTTGTGGGCTATAAGGGCATGTGCCTGATACCAGCTCCTTGTTCCCGGACGGGGAACTGTGGGGCCTTCTCACGGGGGTGCGGATACTCGCATGTGTAAATCTGGTTAAAGCTGACAGGAAAGTCAGGACCAAGCCTTTGTGTTTTCGAGGCATTTCTAGGGCCCATCTTAACATCTTCAATGTTATGCTTTATTTAAGCTACGAAAACAAATTAAAAA-TTACATTAGTGTAATAGACGTATTTTAGGTTAAGAATTTACCACTTGAGGTTTAGTCCTGTTTCCGGGGGGTTTACAGGGTGTTAAGGATCTCAGGGGTTTAGGGGGGTAGGGGGGTTTAAACGACGAAACCCCAGGGGGATCTTACAGGAGGTGTTTTGAGTAGATGTAATCATTATGTCCTTGAAATCAGTTATGAAAGTAATTAAGGAATATCTTTCTAACATACATTTTCTATTACTTTTAATTAAAGTGTGTTAGTACCACCTTCATTTCTTGAGATTGATTACACTCTGAAATGCCTGTTGAAAAGAAAAAAGAAAAATCGAACCCCCTATCCTCTGGAATGAATGCCCGGCATGTTGGGTAACGAGTTTAATGTTTAACAGCACCAA
EcA17 CTTCTTACTTTCGTAAGCGTATAACAGCTTAGTAAGCGTTCGGCTTTAGTGTTTATTATTCCT-AACCACGCTTTACGCCGGAGCTTGTCAACTTGGGTTTTTCGTATAACCGCGGTAGCTGGCACGAGTTTTACCAGCCCTTTTAACCATAACTAAGTCAAGTTTGCATTTATTGGCTTAATGTCTGTCACTGCTGAGTTCCCTTGGGGGTGTGGCTGAGCAAGGTGTTGTGGGCTATAAGGGCATGTG-CTGATACCAGCTCCTTGTTCCCGGACGGGGAACTGTGGGGCATTCTCACGGGGGTGCGGATACTCGCATGTGTAAATCTGGTTAAAGCTGACAGGAAAGTCAGGACCAAGCCTTTGTGTTTTCGAGGCATTTCTAGGGCCCATCTTAACATCTTCAATGTTATGCTTTATTTAAGCTACGAAAACAAATTAAAAAATTACATTAGTGTAATAGACGTATTTTAGGTTAAGAATTTACCACTTGAGGTTTAGTCCTGTTTCCGGGGGGTTTACAGGGTGTTAAGGATCTCAGGGGTTTAGGGGGGTAGGGGGGTTTAAACGACGAAACCCCAGGGGGATTTTACAGGAGGTGTTTTGAGTAGATGTAATCATTATGTCCTTGAAATCAGTTATGAAAGTAATTAAAGAATATCTTTCTAACATACATTTTCTATTACTTTTAATTAAAGTGTGTTAGTACCACCTTCTTTTCTTGAGATTGATTACACTCTGAAATGCCTGTTGAAAAGAAAAAAGAAAAATCGAACCCCCTATCCTCTGGAATGAATGCCCGGCATGTTGGGTAACGAGTCTAATGTTTAACAGCATCAA
EcA22 CTTCTTACTTTCGTAAGCGTATAACAGCTTAGTAAGCGTTCGGCTTTAGTGTTTATTATTCCT-AACCACGCTTTACGCCGGAGCTTGTCAACTTGGGCTTCTCGTATAACCGCGGTAGCTGGCACGAGTTTTACCAGCCCTTTTAACCATAACTAAGTCAAGTTTGCACTTATTGGCTTAATGTCTGTCACTGCTGAGTTCCCTTGGGGGTGTGGCTGAGCAAGGTGTTGTGGGCTATAAGGGCATGTGCCTGATACCAGCTCCTTGTTCCCGGACGGGGAACTGTGGGGCATTCTCACGGGGGTGCGGATACTCGCATGTGTAAATCTGGTTAAAGCTGACAGGAAAGTCAGGACCAAGCCTTTGTGTTTTCGAGGCATTTCTAGGGCCCATCTTAACATCTTCAATGTTATGCTTTATTTAAGCTACGAAAACAAATTAAAAAATTACATTAGTGTAATAGACGTATTTTAGGCTAAGAATTTACTACTTGAGGTTTAGTCCTGTTTCCGGGGGGTTTACAGGGTGTTAAGGATCTCAGGGGTTTAGGGGGGTAGGGGGGTTTAAACGACGAAACCCCAGGGGGATCTTACAGGAAGTGTTTTGAGTAGATGTAATCATTATGTCCTTGAAATCAGTTATGAAAGTAATTAAAGAATATCTTTCTAACATACATTTTTTATTACTTTTG-TTAAAGTGTGTTAGTACTACCTTCATTTCTTGAGATTG-TTACACTCTGAAATGCCTGTTGAAAGGAAAAAAGAAAAATCGAACCCCCTATCCTCTGGAATGAATGCCCGGCATGTTGGGTAACGAGTTTTATGTTTACCAGCACCAA
EcA23 CTTCTTACTTTCGTAAGCGTATAACAGCTTAGTAAGCGTTCGGCTTTAGTGTTTATTATTCCTTAACCACGCTTTACGCCGGAGCTTGTCAACTTGGGCTTCTCGTATAACCGCGGTAGCTGGCACGAGTTTTACCAGCCCTTTTAACCATAACTAAGTCAAGTTTGCACTTATTGGCTTAATGTCTGTCACTGCTGAGTTCCCTTGGGGGTGTGGCTGAGCAAGGTGTTGTGGGCTATAAGGGCATGTGCCTGATACCAGCTCCTTGTTCCCGGACGGGGAACTGTGGGGCATTCTCACGGGGGTGCGGATACTCGCATGTGTAAATCTGGTTAAAGCTGACAGGAAAGTCAGGACCAAGCCTTTGTGTTTTCGAGGCATTTCTAGGGCCCATCTTAACATCTTCAATGTTATGCTTTATTTAAGCTACGAAAACAAATTAAAAAATTACATTAGTGTAATAGACGTATTTTAGGTTAAGAATTTACCACTTGAGGTTTAGTCCTGTTTCCGGGGGGTTTACAGGGTGTTAAGGATCTCAGGGGTTTAGGGGGGTAGGGGGGTTTAAACGACGAAACCCCAGGGGGATCTTACAGGAGGTGTTTTGAGTAGATGTAATCATTATGTCCTTGAAATCAGTTATGAAAGTAATTAAAGAATATCTTTCTAACATACATTTTCTATTACTTTTAATTAAAGTGTGTTAGTACCACCTTCATTTCTTGAGATTGATTACACTCTGAAATGCCTGTTGAAAAGAAAAAAGAAAAATCGAACCCCCTATCCTCTGGAATGAATGCCCGGCATGTTGGGTAACGAGTCTAATGTTTAACAGCATCAA
EcH02 CTTTTTACTTTCGTAAGCGTATAACAGCTTAGTAAGCGTTCGGCTTTAGTGTTTATTATTCTTTAACCACGCTTTACGCCGGAGCTTGTCAACTTGGGCTTCTCGTATAACCGCGGTAGCTGGCACGAGTTTTACCAGCCCTTTTAACCATAACTAAGTCAAGTTTGCACTTATTGGCTTAATGTCTGTCACTGCTGAGTTCCCTTGGGGGTGTGGCTGAGCAAGGTGTTGTGGGCTATAAGGGCATGTGCCTGATACCAGCTCCTTGTTCCCGGACGGGGAACTGTGGGGCATTCTCACGGGGGTGCGGATACTCGCATGTGTAAATCTGGTTAAAGCTGACAGGAAAGTCAGGACCAAGCCTTTGTGTTTTCGAGGCATTTCTAGGGCCCATCTTAACATCTTCAATGTTATGCTTTATTTAAGCTACGAAAACAAATTAAAAAATTACATTAGTGTAATAGACGTATTTTAGGCTAAGAATTTACTACTTGAGGTTTAGTCCTGTTTCCGGGGGGTTTACAGGGTGTTAAGGATCTCAGGGGTTTAGGGGGGTAGGGGGGTTTAAACGACGAAACCCCAGGGGGATCTTACAGGAAGTGTTTTAAGTAGATGTAATCATTATGTCCTTGAAATCAGTTATGAAAGTAATTAAAGAATATCTTTCTAACATACATTTTTTATTACTTTTG-CTAAAGTGTGTTAGTACTACCTTCATTTCTTGAGATTG-TTACACTCTGAAATGCCTGTTGAAAGGAAAAAAGAAAAATCGAACCCCCTATCCTCTGGAATGAATGCCCGGCATGTTGGGTAACGAGTTTAATGTTTAACAGCATTAA
EcH03 CTTTTTACTTTCGTAAGCGTATAACAGCTTAGTAAGCGTTCGGCTTTAGTGTTTATTATTC-TTAACCACGCTTTACGCCGGAGCT-GTCAACTTGGGCTTCTCGTATAACCGCGGTAGCTGGCACGAGTTTTACCAGCCCTTTTAACCATAACTAAGTCAAGTTTGCACTTATTGGCTTAATGTCTGTCACTGCTGAGTTCCCTTGGGGGTGTGGCTGAGCAAGGTGTTGTGGGCTATAAGGGCATGTGCCTGATACCAGCTCCTTGTTCCCGGACGGGGAACTGTGGGGCATTCTCACGGGGGTGCGGATACTCGCATGTGTAAATCTGGTTAAAGCTGACAGGAAAGTCAGGACCAAGCCTTTGTGTTTTCGAGGCATTTCTAGGGCCCATCTTAACATCTTCAATGTTATGCTTTATTTAAGCTACGAAAACAAATTAAAAAATTACATTAGTGTAATAGACGTATTTTAGGCTAAGAATTTACTACTTGAGGTTTAGTCCTGTTTCCGGGGGGTTTACAGGGTGTTAAGGATCTCAGGGGTTTAGGGGGGTAGGGGGGTTTAAACGACGAAACCCCAGGGGGATCTTACAGGAAGTGTTTTGAGTAGATGTAATCATTATGTCCTTGAAATCAGTTATGAAAGTAATTAAAGAATATCTTTCTAACATACATTTTTTATTACTTT-G-TTAAAGTGTGTTAGTACTACCTTCATTTCTTGAGATTG-TTACACTCTGAAATGCCTGTTGAAAGGAAAAAAGAAAAATCGAACCCCCTATCCTCTGGAATGAATGCCCGGCATGTTGGGTAACGAGTTTAATGTTTAACAGCATTAA
EcH12 CTTTTNACTTTCGTAAGCGTATAACAGCTTAGTAAGCGTTCGGCTTTAGGTTTTATTATTCCTTAACCACGCTTTACGCCGGAGCTTGTCAACTTGGGCTTCTCGTATAACCGCGGTAGCTGGCACGAGTTTTACCAGCCCTTTTAACCATAACTAAGTCAAGTTTGCACTTATTGGCTTAATGTCTGTCACTGCTGAGTTCCCTTGGGGGTGTGGCTGAGCAAGGTGTTGTGGGCTATAAGGGCATGTGCCTGATACCAGCTCCTTGTTCCCGGACGGGGAACTGTGGGGCATTCTCACGGGGGTGCGGATACTCGCATGTGTAAATCTGGTTAAAGCTGACAGGAAAGTCAGGACCAAGCCTTTGTGTTTTCGAGGCATTTCTAGGGCCCATCTTAACATCTTCAATGTTATGCTTTATTTAAGCTACGAAAACAAATTAAAAAATTACATTAGTGTAATAGACGTATTTTAGGTTAAGAATTTACCACTTGAGGTTTAGTCCTGTTTCCGGGGGGTTTACAGGGTGTTAAGGATCTCAGGGGTTTAGGGGGGTAGGGGGGTTTAAACGACGAAACCCCAGGGGGATCTTACAGGAGGTGTTTTGAGTAGATGTAATCATTATGTCCTTGAAATCAGTTATGAAAGTAATTAAAGAATATCTTTCTAACATACATTTTCTATTACTTTTAATTAAAGTGTGTTAGTACCACCTTCATTTCTTGAGATTGATTACACTCTGAAATGCCTGTTGAAAAGAAAAAAGAAAAATCGAACCCCCTATCCTCTGGAATGAATGCCCGGCATGTTGGGTAACGAGTTTAATGTTTAACAGCATCAA
EcH05 CTTCTTACTTTCGTAAGCGTATAACAGCTTAGTAAGCGTTCGGCTTTAGTGTTTATTATTCCTTAACCACGCTTTACGCCGGAGCTTGTCAACTTGGGCTTCTCGTATAACCGCGGTAGCTGGCACGAGTTTTACCAGCCCTTTTAACCATAACTAAGTCAAGTTTGCACTTATTGGCTTAATGTCTGTCACTGCTGAGTTCCCTTGGGGGTGTGGCTGAGCAAGGTGTTGTGGGCTATAAGGGCATGTGCCTGATACCAGCTCCTTGTTCCCGGACGGGGAACTGTGGGGCATTCTCACGGGGGTGCGGATACTCGCATGTGTAAATCTGGTTAAAGCTGACAGGAAAGTCAGGACCAAGCCTTTGTGTTTTCGAGGCATTTCTAGGGCCCATCTTAACATCTTCAATGTTATGCTTTATTTAAGCTACGAAAACAAATTAAAAAATTACATTAGTGTAATAGACGTATTTTAGGTTAAGAATTTACCACTTGAGGTTTAGTCCTGTTTCCGGGGGGTTTACAGGGTGTTAAGGATCTCAGGGGTTTAGGGGGGTAGGGGGGTTTAAACGACGAAACCCCAGGGGGATCTTACAGGAGGTGTTTTGAGTAGATGTAATTATTATGTCCTTGAAATCAGTTATGAAACTAATTAAAGAATATCTTTCTAACATGCATTTCCCATTACTCTTA-TTAAGGTATGTTAGTACCACCTTCGTTTCTTGAGGTTG-TTACACTCTGAAATGCCTGTTGAAAGGAAAAAAGAAAAATCGAACCCCCTACCCTCTGGAATGAATGCTCGGCATGTTGGGTAACGAATTTAATGTTTGACAGCATTAA
EcH13 CTTCTTACTTTCGTAAGCGTATAACAGCTTAGTAAGCGTTCGGCTTTAGTGTTTATTACTCCTAAACCACGCTTTACGCCGGAGCTTGTCAACTTGGGCTTCTCGTATAACCGCGGTAGCTGGCACGAGTTTTACCAGCCCTTTTAACCATAACTAAGTCAAGTTTGCACTTATTGGCTTAATGTCTGTCACTGCTGAGTTCCCTTGGGGGTGTGGCTGAGCAAGGTGTTGTGGGCTATAAGGGCATGTGCCTGATACCAGCTCCTTGTTCCCGGACGGGGAACTGTGGGGCATTCTCACGGGGGTGCGGATACTCGCATGTGTAAATCTGGTTAAAGCTGACAGGAAAGTCAGGACCAAGCCTTTGTGTTTTCGAGGCATTTCTAGGGCCCATCTTAACATCTTCAATGTTATGCTTTATTTAAGCTACGAAAACAAATTAAAAAATTACATTAGTGTAATAGACGTATTTTAGGTTAAGAATTTACCACTTGAGGTTTAGTCCTGTTTCCGGGGGGTTTACAGGGTGTTAAGGATCTCAGGGGTTTAGGGGGGTAGGGGGGTTTAAACGACGAAACCCCAGGGGGATCTTACAGGAGGTGTTTTGAGTAGATGTAATCATTATGTCCTTGAAATCAGTTATGAAACTAATTAAAGAATATCTTTCTAACATGCATTTTCCATTACTTCTA-TTAAGGTATGTTAGTACCACCTTCGTTTCTTGAGGTTG-TTACACTCTGAAATGCCTGTTGAAAGGAAAAAAGAAAAATCGAACCCCCTACCCTCTGGAATGAATGCTCGGCATGTTGGGTAACGAATTTAATGTTTGACAGCATTAA
EcH14 CTTCTTACTTTCGTAAGCGTATAACAGCTTAGTAAGCGTTCGGCTTTAGTGTTTATTATTCCTTAACCACGCTTTACGCCGGAGCTTGTCAACTTGGGCTTCTCGTATAACCGCGGTAGCTGGCACGAGTTTTACCAGCCCTTTTAACCATAACTAAGTCAAGTTTGCACTTATTGGCTTAATGTCTGTCACTGCTGAGTTCCCTTGGGGGTGTGGCTGAGCAAGGTGTTGTGGGCTATAAGGGCATGTGCCTGATACCAGCTCCTTGTTCCCGGACGGGGAACTGTGGGGCATTCTCACGGGGGTGCGGATACTCGCATGTGTAAATCTGGTTAAAGCTGACAGGAAAGTCAGGACCAAGCCTTTGTGTTTTCGAGGCATTTCTAGGGCCCATCTTAACATCTTCAATGTTATGCTTTATTTAAGCTACGAAAACAAATTAAAAAATTACATTAGTGTAATAGACGTATTTTAGGTTAAGAATTTACCACTTGAGGTTTAGTCCTGTTTCCGGGGGGTTTACAGGGTGTTAAGGATCTCAGGGGTTTAGGGGGGTAGGGGGGTTTAAACGACGAAACCCCAGGGGGATCTTACAGGAGGTGTTTTGAGTAGATGTAATCATTATGTCCTTGAAATCAGTTATGAAAGTAATTAAAGAATATCTTTCTAACATACATTTTCTATTACTTTTAATTAAAGTGTGTTAGTACCACCTTCATTTCTTGAAATTGATTACACTCTGAAATGCCTGTTGAAAAGAAAAAAGAAAAATCGAACCCCCTATCCTCTGGAATGAATGCCCGGCATGTTGGGTAACGAGTTTAATGTTTAACAGCATCAA
EcH09 CTTCTTACTTTCGTAAGCGTATAACAGCTTAGTAAGCGTTCGGCTTTAGTGTTTATTATTCCTTAACCACGCTTTACGCCGGAGCTTGTCAACTTGGGCTTCTCGTATAACCGCGGTAGCTGGCACGAGTTTTACCAGCCCTTTTAACCATAACTAAGTCAAGTTTGCACTTATTGGCTTAATGTCTGTCACTGCTGAGTTCCCTTGGGGGTGTGGCTGAGCAAGGTGTTGTGGGCTATAAGGGCATGTGCCTGATACCAGCTCCTTGTTCCCGGACGGGGAACTGTGGGGCATTCTCACGGGGGTGCGGATACTCGCATGTGTAAATCTGGTTAAAGCTGACAGGAAAGTCAGGACCAAGCCTTTGTGTTTTCGAGGCATTTCTAGGGCCCATCTTAACATCTTCAATGTTATGCTTTATTTAAGCTACGAAAACAAATTAAAAAATTACATTAGTGTAATAGACGTATTTTAGGTTAAGAATTTACCACTTGAGGTTTAGTCCTGTTTCCGGGGGGTTTACAGGGTGTTAAGGATCTCAGGGGTTTAGGGGGGTAGGGGGGTTTAAACGACGAAACCCCAGGGGGATCTTACAGGAGGTGTTTTGAGTAGATGTAATCATTATGTCCTTGAAATCAGTTATGAAAGTAATTAAAGAATATCTTTCTAACATACATTTTCTATTACTTTTAATTAAAGTGTGTTAGTACCACCTTCATTTCTTGAGATTGATTACACTCTGAAATGCCTGTTGAAAAGAAAAAAGAAAAATCGAACCCCCTATCCTCTGGAATGAATGCTCGGCATGTTGGGTAACGAGTCTAATGTTTAACAGCATCAA
EcH15 CTTCTTACTTTCGTAAGCGTATAACAGCTTAGTAAGCGTTCGGCTTTAGTGTTTATTATTCCTAAACCACGCTTTACGCCGGAGCTTGTCAACTTGGGCTTCTCGTATAACCGCGGTAGCTGGCACGAGTTTTACCAGCCCTTTTAACCATAANTAAGTCAAGTTTGCACTTATTGGCTTAATGTCTGTCACTGCTGAGTTCCCTTGGGGGTGTGGCTGAGCAAGGTGTTGTGGGCTATAAGGGCATGTGCCTGATACCAGCTCCTTGTTCCCGGACGGGGAACTGTGGGGCATTCTCACGGGGGTGCGGATACTCGCATGTGTAAATCTGGTTAAAGCTGACAGGAAAGTCAGGACCAAGCCTTTGTGTTTTCGAGGCATTTCTAGGGCCCATCTTAACATCTTCAATGTTATGCTTTATTTAAGCTACGAAAACAAATTAAAAAATTACATTAGTGTAATAGACGTATTTTAGGCTAAGAATTTACTACTTGAGGTTTAGTCCTGTTTCCGGGGGGTTTACAGGGTGTTAAGGATCTCAGGGGTTTAGGGGGGTAGGGGGGTTTAAACGACGAAACCCCAGGGGGATCTTACAGGAAGTGTTTTGAGTAGATGTAATCATTATGTCCTTGAAATCAGTTATGAAAGTAATTAAAGAATATCTTTCTAACATACATTTTTTATTACTTTTG-CTAAAGTGTGTTAGTACTACCTTCATTTCTTGAGATTG-TTACACTCTGAAATGCCTGTTGAAAGGAAAAAAGAAAAATCGAACCCCCTATCCTCTGGAATGAATGCCCGGCATGTTGGGTAACGAGTTTAATGTTTAACAGCATTAA
EcH11 CTTCTTACTTTCGTAAGCGTATAACAGCTTAGTAAGCGTTCGGCTTTAGTGTTTATTATTCCTTAACCACGCTTTACGCCGGAGCTTGTCAACTTGGGCTTCTCGTATAACCGCGGTAGCTGGCACGAGTTTTACCAGCCCTTTTAACCATAACTAAGTCAAGTTTGCACTTATTGGCTTAATGTCTGTCACTGCTGAGTTCCCTTGGGGGTGTGGCTGAGCAAGGTGTTGTGGGCTATAAGGGCATGTGCCTGATACCAGCTCCTTGTTCCCGGACGGGGAACTGTGGGGCATTCTCACGGGGGTGCGGATACTCGCATGTGTAAATCTGGTTAAAGCTGACAGGAAAGTCAGGACCAAGCCTTTGTGTTTTCGAGGCATTTCTAGGGCCCATCTTAACATCTTCAATGTTATGCTTTATTTAAGCTACGAAAACAAATTAAAAAATTACATTAGTGTAATAGACGTATTTTAGGCTAAGAATTTACTACTTGAGGTTTAGTCCTGTTTCCGGGGGGTTTACAGGGTGTTAAGGATCTCAGGGGTTTAGGGGGGTAGGGGGGTTTAAACGACGAAACCCCAGGGGGATCTTACAGGAAGTGTTTTGAGTAGATGTAATCATTATGTCCTTGAAATCAGTTATGAAAGTAATTAAAGAATATCTTTCTAACATACATTTTTTATTACTTTTG-TTAAAGTGTGTTAGTACTACCTTCATTTCTTGAGATTG-TTACACTCTGAAATGCCTGTTGAAAGGAAAAAAGAAAAATCGAACCCCCTATCCTCTGGAATGAATGCCCGGCATGTTGGGTAACGAGTTTAATGTTTAACAGCATTAA
EcH06 CTTCTTACTTTCGTAAGCGTATAACAGCTTAGTAAGCGTTCGGCTTTAGTGTTTATTATTCCTTAACCACGCTTTACGCCGGAGCTTGTCAACTTGGGCTTCTCGTATAACCGCGGTAGCTGGCACGAGTTTTACCAGCCCTTTTAACCATAACTAAGTCAAGTTTGCACTTATTGGCTTAATGTCTGTCACTGCTGAGTTCCCTTGGGGGTGTGGCTGAGCAAGGTGTTGTGGGCTATAAGGGCATGTGCCTGATACCAGCTCCTTGTTCCCGGACGGGGAACTGTGGGGCATTCTCACGGGGGTGCGGATACTCGCATGTGTAAATCTGGTTAAAGCTGACAGGAAAGTCAGGACCAAGCCTTTGTGTTTTCGAGGCATTTCTAGGGCCCATCTTAACATCTTCAATGTTATGCTTTATTTAAGCTACGAAAACAAATTAAAAAATTACATTAGTGTAATAGACGTATTTTAGGTTAAGAATTTACCACTTGAGGTTTAGTCCTGTTTCCGGGGGGTTTACAGGGTGTTAAGGATCTCAGGGGTTTAGGGGGGTAGGGGGGTTTAAACGACGAAACCCCAGGGGGATCTTACAGGAGGTGTTTTGAGTAGATGTAATCATTATGTCCTTGAAATCAGTTATGAAAGTAATTAAAGAATATCTTTCTAACATACATTTTCTATTACTTTTAATTAAAGTGTGTTAGTACCACCTTCATTTCTTGAGATTGATTACACTCTGAAATGCCTGTTGAAAAGAAAAAAGAAAAATCGAACCCCCTATCCTCTGGAATGAATGCCCGGCATGTTGGGTAACGGGGCTAATGTTTAACAGCATTAA
EcH16 CTTCTTACTTTCGTAAGCGTATAACAGCTTAGTAAGCGTTCGGCTTTAGTGTTTATTATTCCTTAACCACGCTTTACGCCGGAGCTTGTCAACTTGGGCTTCTCGTATAACCGCGGTAGCTGGCACGAGTTTTACCAGCCCTTTTAACCATAACTAAGTCAAGTTTGCACTTATTGGCTTAATGTCTGTCACTGCTGAGTTCCCTTGGGGGTGTGGCTGAGCAAGGTGTTGTGGGCTATAAGGGCATGTGCCTGATACCAGCTCCTTGTTCCCGGACGGGGAACTGTGGGGCATTCTCACGGGGGTGCGGATACTCGCATGTGTAAATCTGGTTAAAGCTGACAGGAAAGTCAGGACCAAGCCTTTGTGTTTTCGAGGCATTTCTAGGGCCCATCTTAACATCTTCAATGTTATGCTTTATTTAAGCTACGAAAACAAATTAAAAAATTACATTAGTGTAATAGACGTATTTTAGGTTAAGAATTTACCACTTGAGGTTTAGTCCTGTTTCCGGGGGGTTTACAGGGTGTTAAGGATCTCAGGGGTTTAGGGGGGTAGGGGGGTTTAAACGACGAAACCCCAGGGGGATCTTACAGGAGGTGTTTTGAGTAGATGTAATCATTATGTCCTTGAAATCAGTTATGAAAGTAATTAAAGAATATCTTTCTAACATACATTTTCTATTACTTTTAATTAAAGTGTGTTAGTACCACCTTCATTTCTTGAGATTGATTACACTCTGAAATGCCTGTTGAAAAGAAAAAAGAAAAATCGAACCCCCTATCCTCTGGAATGAATGCCCGGCATGTTGGGTAACGAGTCTAATGTTTAACAGCATCAA
EcH07 CTTCTTACTTTCGTAAGCGTATAACAGCTTAGTAAGCGTTCGGCTTTAGTGTTTATTATTCCTTAACCACGCTT-ACGCCGGAGCTTGTCAACTTGGGCTTCTCGTATAACCGCGGTAGCTGGCACGAGTTTTACCAGCCCTTTTAACCATAACTAAGTCAAGTTTGCACTTATTGGCTTAATGTCTGTCACTGCTGAGTTCCCTTGGGGGTGTGGCTGAGCAAGGTGTTGTGGGCTATAAGGGCATGTGCCTGATACCAGCTCCTTGTTCCCGGACGGGGAACTGTGGGGCATTCTCACGGGGGTGCGGATACTCGCATGTGTAAATCTGGTTAAAGCTGACAGGAAAGTCAGGACCAAGCCTTTGTGTTTTCGAGGCATTTCTAGGGCCCATCTTAACATCTTCAATGTTATGCTTTATTTAAGCTACGAAAACAAATTAAAAAATTACATTAGTGTAATAGACGTATTTTAGGTTAAGAATTTACCACTTGAGGTTTAGTCCTGTTTCCGGGGGGTTTACAGGGTGTTAAGGATCTCAGGGGTTTAGGGGGGTAGGGGGGTTTAAACGACGAAACCCCAGGGGGATCTTACAGGAGGTGTTTTGAGTAGATGTAATCATTATGTCCTTGAAATCAGTTATGAAAGTAATTAAAGAATATCTTTCTAACATACATTTTCTATTACTTTTAATTAAAGTGTGTTAGTACCACCTTCATTTCTTGAGATTGATTACACTCTGAAATGCCTGTTGAAAAGAAAAAAGAAAAATCGAACCCCCTTTCCTCTGGAATGAATGCCCGGCATGTTGGGTAACGAGTTTAATGTTTAACAGCATCAA
EcJ12 CTTCTTACTTTGGTAAGCGTATAACAGCTTAGTAAGCGTTCGGCTTTAGTGTTTATTATTCCTTAACCACGCTGTACGCCGGAGCTTGTCAACTTGGGCTTCTCGTATAACCGCGGTAGCTGGCACGAGTTTTACCAGCCCTTTTAACCATAACTAAGTCAAGTTTGCACTTATTGGCTTAATGTCTGTCACTGCTGAGTTCCCTTGGGGGTGTGGCTGAGCAAGGTGTTGTGGGCTATAAGGGCATGTGCCTGATACCAGCTCCTTGTTCCCGGACGGGGAACTGTGGGGCATTCTCACGGGGGTGCGGATACTCGCATGTGTAAATCTGGTTAAAGCTGACAGGAAAGTCAGGACCAAGCCTTTGTGTTTTCGAGGCATTTCTAGGGCCCATCTTAACATCTTCAATGTTATGCTTTATTTAAGCTACGAAAACAAATTAAAAAATTACATTAGTGTAATAGACGTATTTTAGGTTAAGAATTTACCACTTGAGGTTTAGTCCTGTTTCCGGGGGGTTTACAGGGTGTTAAGGATCTCAGGGGTTTAGGGGGGTAGGGGGGTTTAAACGACGAAACCCCAGGGGGATCTTACAGGAGGTGTTTTGAGTAGATGTAATCATTATGTCCTTGAAATCAGTTATGAAAGTAATTAAAGAATATCTTTCTAACATACATTTTCTATTACTTTTAATTAAAGTGTGTTAGTACCACCTTCATTTCTTGAGATTGATTACACTCTGAAATGCCTGTTGAAAAGAAAAAAGAAAAATCGAACCCCCTATCCTCTGGAATGAATGCCCGGCATGTTGGGTAACGAGTCTAATGTTTAACAGCATCAA
EcJ07 CTTCTTACTTTGGTAAGCGTATAACAGCTTTGTAAGCGTTCGGCTTTAGTGTTTATTATTCCTTAACCACGCTGTACGCCGGAGCTTGTCAACTTGGGCTTCTCGTATAACCGCGGTAGCTGGCACGAGTTTTACCAGCCCTTTTAACCATAACTAAGTCAAGTTTGCACTTATTGGCTTAATGTCTGTCACTGCTGAGTTCCCTGGGGGGTGTGGCTGAGCAAGGTGTTGTGGGCTATAAGGGCATGTGCCTGATACCAGCTCCTTGTTCCCGGACGGGGAACTGTGGGGCATTCTCACGCGGGTGCGGATACTCGCATGTGTAAATCTGGTTAAAGCTGACAGGAAAGTCAGGACCAAGCCTTTGTGTTTTCGAGGCATTTCTAGGGCCCATCTTAACATCTTCAATGTTATGCTTTATTTAAGCTACGAAAACAAATTAAAAAATTACATTAGTGTAATAGACGTATTTTAGGTTAAGAATTTACCACTTGAGGTTTAGTCCTGTTTCCGGGGGGTTTACAGGGTGTTAAGGATCTCAGGGGTTTAGGGGGGTAGGGGGGTTTAAACGACGAAACCCCAGGGGGATCTTACAGGAGGTGTTTTGAGTAGATGTAATCATTATGTCCTTGAAATCAGTTATGAAAGTAATTAAAGAATATCTTTCTAACATACATTTTCTATTACTTTTAATTAAAGTGTGTTAGTACCACCTTCATTTCTTGAGATTGATTACACTCTGAAATGCCTGTTGAAAAGAAAAAAGAAAAATCGAACCCCCTATCCTCTGGAATGAATGCCCGGCATGTTGGGTAACGAGTCTAATGTTTAACAGCATCAA
EcJ06 CTTCTTACTTTCGTAAGCGTATAACAGCTTAGTAAGCGTTCGGCTGTAGTGTTTATTATTCCTTAACCACGCTTTACGCCGGAGCTTGTCAACTTGGGCTTCTCGTATAACCGCGGTAGCTGGCACGAGTTTTACCAGCCCTTTTAACCATAACTAAGTCAAGTTTGCACTTATTGGCTTAATGTCTGTCACTGCTGAGTTCCCTTGGGGGTGTGGCTGAGCAAGGTGTTGTGGGCTATAAGCGCATGTGCCTGATACCAGCTCCTTGTTCCCGGACGGGGAACTGTGGGGCATTCTCACGGGGGTGCGGATACTCGCATGTGTAAATCTGGTTAAAGCTGACAGGAAAGTCAGGACCAAGCCTTTGTGTTTTCGAGGCATTTCTAGGGCCCATCTTAACATCTTCAATGTTATGCTTTATTTAAGCTACGAAAACAAATTAAAAAATTACATTAGTGTAATAGACGTATTTTAGGCTAAGAATTTACTACCTGAGGTTTAGTCCTGTTTCCGGGGGGTTTACAGGGTGTTAAGGATCTCAGGGGTTTAGGGGGGTAGGGGGGTTTAAACGACGAAACCCCAGGGGGATCTTACAGGAAGTGTTTTGAGTAGATGTAATCATTATGTCCTTGAAATCAGTTATGAAAGTAATTAAAGAATATCTTTCTAACATACATTTTTTATTACTTTTG-CTAAAGTGTGTTAGTACTACCTTCATTTCTTGAGATTG-TTACACTCTGAAATGCCTGTTGAAAGGAAAAAAGAAAAATCGAACCCCCTATCCTCTGGAATGAATGCCCGGCATGTTGGGTAACGAGTTTAATGTTTAACAGCATTAA
EcJ04 CTTCTTACTTTCGTAAGCGTATAACAGCTTAGTAAGCGTTCGGCTTTAGTGTTTATTATTCCTTAACCACGCTTTACGCCGGAGCTTGTCAACTTGGGCTTCTCGTATAACCGCGGTAGCTGGCACGAGTTTTACCAGCCCTTTTAACCATAACTAAGTCAAGTTTGCACTTATTGGCTTAATGTCTGTCACTGCTGAGTTCCCTTGGGGGTGTGGCTGAGCAAGGTGTTGTGGGCTATAAGGGCATGTGCCTGATACCAGCTCCTTGTTCCCGGACGGGGAACTGTGGGGCATTCTCACGGGGGTGCGGATACTCGCATGTGTAAATCTGGTTAAAGCTGACAGGAAAGTCAGGACCAAGCCTTTGTGTTTTCGAGGCATTTCTAGGGCCCATCTTAACATCTTCAATGTTATGCTTTATTTAAGCTACGAAAACAAATTAAAAAATTACATTAGTGTAATAGACGTATTTTAGGTTAAGAATTTACCACTTGAGGTTTAGTCCTGTTTCCGGGGGGTTTACAGGGTGTTAAGGATCTCAGGGGTTTAGGGGGGTAGGGGGGTTTAAACGACGAAACCCCAGGGGGATCTTACAGGAGGTGTTTTGAGTAGATGTAATCATTATGTCCTTGAAATCAGTTATGAAAGTAATTAAAGAATATCTTTCTAACATACATTTTCTATTACTTTTAATTAAAGTGTGTTAGTACCACCTTCATTTCTTGAGATTGATTACACTCTGAAATGCCTGTTGAAAAGAAAAAAGAAAAATCGAACCCCCTATCCTCTGGAATGAATGCCCGGCATGTTGGGTAACGAGTCTAATGTTTAACAGCATCAA
EcJ02 CTTCTTACTTTCGTAAGCGTATAACAGCTTAGTAAGCGTTCGGCTTTAGTGTTTATTATTCCTTAACCACGCTTTACGCCGGAGCTTGTCAACTTGGGCTTCTCGTATAACCGCGGTAGCTGGCACGAGTTTTACCAGCCCTTTTAACCATAACTAAGTCAAGTTTGCACTTATTGGCTTAATGTCTGTCACTGCTGAGTTCCCTTGGGGGTGTGGCTGAGCAAGGTGTTGTGGGCTATAAGGGCATGTGCCTGATACCAGCTCCTTGTTCCCGGACGGGGAACTGTGGGGCATTCTCACGGGGGTGCGGATACTCGCATGTGTAAATCTGGTTAAAGCTGACAGGAAAGTCAGGACCAAGCCTTTGTGTTTTCGAGGCATTTCTAGGGCCCATCTTAACATCTTCAATGTTATGCTTTATTTAAGCTACGAAAACAAATTAAAAAATTACATTAGTGTAATAGACGTATTTTAGGCTAAGAATTTACTACTTGAGGTTTAGTCCTGTTTCCGGGGGGTTTACAGGGTGTTAAGGATCTCAGGGGTTTAGGGGGGTAGGGGGGTTTAAACGACGAAACCCCAGGGGGATCTTACAGGAAGTGTTTTGAGTAGATGTAATCATTATGTCCTTGAAATCAGTTATGAAAGTAATTAAAGAATATCTTTCTAACATACATTTTTTATTACTTTTG-TTAAAGTGTATTAGTACTACCTTCATTTCTTGAGATTG-TTACACTCTGAAATGCCTGTTGAAAGGAAAAAAGAAAAATCGAACCCCCTATCCTCTGGAATGAATGCCCGGCATGTTGGGTAACGAGTTTAATGTTTAACAGCATTAA
EcJ01 CTTCTTACTTTTGTAAGCGTATAACAGCTTTGTAAGCGTTCGGCTTTAGTGTTTATTATTCCTTAACCACGCTTTACGCCGGAGCTTGTCAACTTGGGCTTCTCGTATAACCGCGGTAGCTGGCACGAGTTTTACCAGCCCTTTTAACCATAACTAAGTCAAGTTTGCACTTATTGGCTTAATGTCTGTCACTGCTGAGTTCCCTGGGGGGTGTGGCTGAGCAAGGTGTTGTGGGCTATAAGGGCATGTGCCTGATACCAGCTCCTTGTTCCCGGACGGGGAACTGTGGGGCATTCTCACGGGGGTGCGGATACTCGCATGTGTAAATCTGGTTAAAGCTGACAGGAAAGTCAGGACCAAGCCTTTGTGTTTTCGAGGCATTTCTAGGGCCCATCTTAACATCTTCAATGTTATGCTTTATTTAAGCTACGAAAACAAATTAAAAAATTACATTAGTGTAATAGACGTATTTTAGGCTAAGAATTTACTACTTGAGGTTTAGTCCTGTTTCCGGGGGGTTTACAGGGTGTTAAGGATCTCAGGGGTTTAGGGGGGTAGGGGGGTTTAAACGACGAAACCCCAGGGGGATCTTACAGGAAGTGTTTTGAGTAGATGTAATCATTATGTCCTTGAAATCAGTTATGAAAGTAATTAAAGAATATCTTTCTAACATACATTTTTTATTACTTTTG-TTAAAGTGTGTTAGTACTACCTTCATTTCTTGAGATTG-TTACACTCTGAAATGCCTGTTGAAAGGAAAAAAGAAAAATCGAACCCCCTATCCTCTGGAATGAATGCCCGGCATGTTGGGTAACGAGTTTAATGTTTAACAGCATTAA
EcJ03 CTTCTTACTTTCGTAAGCGTATAACAGCTTAGTAAGCGTTCGGCTTTAGTGTTTATTATTCCTTAACCACGCTTTACGCCGGAGCTTGTCAACTTGGGCTTCTCGTATAACCGCGGTAGCTGGCACGAGTTTTACCAGCCCTTTTAACCATAACTAAGTCAAGTTTGCACTTATTGGCTTAATGTCTGTCACTGCTGAGTTCCCTGGGGGGTGTGGCTGAGCAAGGTGTTGTGGGCTATAAGGGCATGTGCCTGATACCAGCTCCTTGTTCCCGGACGGGGAACTGTGGGGCATTCTCACGGGGGTGCGGATACTCGCATGTGTAAATCTGGTTAAAGCTGACAGGAAAGTCAGGACCAAGCCTTTGTGTTTTCGAGGCATTTCTAGGGCCCATCTTAACATCTTCAATGTTATGCTTTATTTAAGCTACGAAAACAAATTAAAAAATTACATTAGTGTAATAGACGTATTTTAGGCTAAGAATTTACTACTTGAGGTTTAGTCCTGTTTCCGGGGGGTTTACAGGGTGTTAAGGATCTCAGGGGTTTAGGGGGGTAGGGGGGTTTAAACGACGAAACCCCAGGGGGATCTTACAGGAAGTGTTTTGAGTAGATGTAATCATTATGTCCTTGAAATCAGTTATGAAAGTAATTAAAGAATATCTTTCTAACATACATTTTTTATTACTTT-G-TTAAAGTGTGTTAGTACTACCTTCATTTCTTGAGATTG-TTACACTCTGAAATGCCTGTTGAAAGGAAAAAAGAAAAATCGAACCCCCTATCCTCTGGAATGAATGCCCGGCATGTTGGGTAACGAGTTTAATGTTTAACAGCATTAA
EcBa72 CTTCTTACTTTCGTAAGCGTATAACAGCTTAGTAAGCGTTCGGCTTTAGTGTTTATTATTCCTTAACCACGCTTTACGCCGGAGCTTGTCAACTTGGGCTTCTCGTATAACCGCGGTAGCTGGCACGAGTTTTACCAGCCCTTTTAACCATAACTAAGTCAAGTTTGCACTTATTGGCTTAATGTCTGTCACTGCTGAGTTCCCTTGGGGGTGTGGCTGAGCAAGGTGTTGTGGGCTATAAGGGCATGTGCCTGATACCAGCTCCTTGTTCCCGGACGGGGAACTGTGGGGCATTCTCACGGGGGTGCGGATACTCGCATGTGTAAATCTGGTTAAAGCTGACAGGAAAGTCAGGACCAAGCCTTTGTGTTTTCGAGGCATTTCTAGGGCCCATCTTAACATCTTCAATGTTATGCTTTATTTAAGCTACGAAAACAAATTAAAAAATTACATTAGTGTAATAGACGTATTTTAGGCTAAGAATTTACTACTTGAGGTTTAGTCCTGTTTCCGGGGGGTTTACAGGGTGTTAAGGATCTCAGGGGTTTAGGGGGGTAGGGGGGTTTAAACGACGAAACCCCAGGGGGATCTTACAGGAAGTGTTTTGAGTAGATGTAATCATTATGTCCTTGAAATCAGTTATGAAAGTAATTAAAGAATATCTTTCCAACATACATTTTTTATTACTTTTG-TTAAAGTGTGTTAGTACTACCTTCATTTCTTGAGATTG-TTACACTCTGAAATGCCTGTTGAAAGGAAAAAAGAAAAATCGAACCCCCTATCCTCTGGAATGAATGCCCGGCATGTTGGGTAACGAGTTTAATGTTTAACAGCATTAA
EcBa71 CTTCTTACTTTCGTAAGCGTATAACAGCTTAGTAAGCGTTCGGCTTTAGTGTTTATTATTCCTTAACCACGCTTTACGCCGGAGCTTGTCAACTTGGGCTTCTCGTATAACCGCGGTAGCTGGCACGAGTTTTACCAGCCCTTTTAACCATAACTAAGTCAAGTTTGCACTTATTGGCTTAATGTCTGTCACTGCTGAGTTCCCTTGGGGGTGTGGCTGAGCAAGGTGTTGTGGGCTATAAGGGCATGTGCCTGATACCAGCTCCTTGTTCCCGGACGGGGAACTGTGGGGCATTCTCACGGGGGTGCGGATACTCGCATGTGTAAATCTGGTTAAAGCTGACAGGAAAGTCAGGACCAAGCCTTTGTGTTTTCGAGGCATTTCTAGGGCCCATCTTAACATCTTCAATGTTATGCTTTATTTAAGCTACGAAAACAAATTAAAAAATTACATTAGTGTAATAGACGTATTTTAGGCTAAGAATTTACTACTTGAGGTTTAGTCCTGTTTCCGGGGGGTTTACAGGGTGTTAAGGATCTCAGGGGTTTAGGGGGGTAGGGGGGTTTAAACGACGAAACCCCAGGGGGATCTTACAGGAAGTGTTTTGAGTAGATGTAATCATTATGTCCTTGAAATCAGTTATGAAAGTAATTAAAGAATATCTTTCTAACATACATTTTTTATTACTTTTG-TTAAAGTGTGTTAGTACTACCTTCATTTCTTGAGATTG-TTACACTCTGAAATGCCTGTTGAAAGGAAAAAAGAAAAATCGAACCCCCTATCCTCTGGAATGAATGCCCGGCATGTTGGGTAAAGAGTTTAATGTTTAACAGCATTAA
EcBa69 CTTCTTACTTTCGTAAGCGTATAACAGCTTAGTAAGCGTTCGGCTTTAGTGTTTATTATTCCTTAACCACGCTTTACGCCGGAGCTTGTCAACTTGGGCTTCTCGTATAACCGCGGTAGCTGGCACGAGTTTTACCAGCCCTTTTAACCATAACTAAGTCAAGTTTGCACTTATTGGCTTAATGTCTGTCACTGCTGAGTTCCCTTGGGGGTGTGGCTGAGCAAGGTGTTGTGGGCTATAAGGGCATGTGCCTGATACCAGCTCCTTGTTCCCGGACGGGGAACTGTGGGGCATTCTCACGGGGGTGCGGATACTCGCATGTGTAAATCTGGTTAAAGCTGACAGGAAAGTCAGGACCAAGCCTTTGTGTTTTCGAGGCATTTCTAGGGCCCATCTTAACATCTTCAATGTTATGCTTTATTTAAGCTACGAAAACAAATTAAAAAATTACATTAGTGTAATAGACGTATTTTAGGTTAAGAATTTACCACTTGAGGTTTAGTCCTGTTTCCGGGGGGTTTACAGGGTGTTAAGGATCTCAGGGGTTTAGGGGGGTAGGGGGGTTTAAACGACGAAACCCCAGGGGGATCTTACAGGAGGTGTTTTGAGTAGATGTAATCATTATGTCCTTGAAATCAGTTATGAAACTAATTAAAGAATATCTTTCTAACATACATTCTCTATTACTTTTAATTAAAGTGTGTTAGTACCACCTTCATTTCTTGAGGTTAATTACACTCTGAAATGCCTGTTGAAAAGAAAAAAGAAAAATCGAACCCCCTATCCTCTGGAATGAATGCTCGGCATGTTGGGTAACGAGTCTAATGTTTAACAGCATTAA
EcBa67 CTTCTTACTTTCGTAAGCGTATAACAGCTTAGTAAGCGTTCGGCTTTAGTGTTTATTATTCCTTAACCACGCTTTACGCCGGAGCTTGTCAACTTGGGCTTCTCGTATAACCGCGGTAGCTGGCACGAGTTTTACCAGCCCTTTTAACCATAACTAAGTCAAGTTTGCACTTATTGGCTTAATGTCTGTCACTGCTGAGTTCCCTTGGGGGTGTGGCTGAGCAAGGTGTTGTGGGCTATAAGGGCATGTGCCTGATACCAGCTCCTTGTTCCCGGACGGGGAACTGTGGGGCATTCTCACGGGGGTGCGGATACTCGCATGTGTAAATCTGGTTAAAGCTGACAGGAAAGTCAGGACCAAGCCTTTGTGTTTTCGAGGCATTTCTAGGGCCCATCTTAACATCTTCAATGTTATGCTTTATTTAAGCTACGAAAACAAATTAAAAAATTACATTAGTGTAATAGACGTATTTTAGGCTAAGAATTTACTACTTGAGGTTTAGTCCTGTTTCCGGGGGGTTTACAGGGTGTTAAGGATCTCAGGGGTTTAGGGGGGTAGGGGGGTTTAAACGACGAAACCCCAGGGGGATCTTACAGGAAGTGTTTTGAGTAGATGTAATCATTATGTCCTTGAAATCAGTTATGAAAGTAATTAAAGAATATCTTTCTAACATACATTTTTTATTACTTTTG-TTAAAGTGTGTTAGTACTACCTTCATTTCTTGAGATTG-TTACACTCTGAAATGCCTGTTGAAAGGAAAAAAGAAAAATCGAACCCCCTATCCTCTGGAATGAATGCCCGGCATGTTGGGTAACGAGTTTAATGTTTAACAGCATTAA
EcBa66 CTTCTTACTTTCGTAAGCGTATAACAGCTTAGTAAGCGTTCGGCTTTAGTGTTTATTATTCCTTAACCACGCTTTACGCCGGAGCTTGTCAACTTGGGCTTCTCGTATAACCGCGGTAGCTGGCACGAGTTTTACCAGCCCTTTTAACCATAACTAAGTCAAGTTTGCACTTATTGGCTTAATGTCTGTCACTGCTGAGTTCCCTTGGGGGTGTGGCTGAGCAAGGTGTTGTGGGCTATAAGGGCATGTGCCTGATACCAGCTCCTTGTTCCCGGACGGGGAACTGTGGGGCATTCTCACGGGGGTGCGGATACTCGCATGTGTAAATCTGGTTAAAGCTGACAGGAAAGTCAGGACCAAGCCTTTGTGTTTTCGAGGCATTTCTAGGGCCCATCTTAACATCTTCAATGTTATGCTTTATTTAAGCTACGAAAACAAATTAAAAAATTACATTAGTGTAATAGACGTATTTTAGGCTAAGAATTTACTACTTGAGGTTTAGTCCTGTTTCCGGGGGGTTTACAGGGTGTTAAGGATCTCAGGGGTTTAGGGGGGTAGGGGGGTTTAAACGACGAAACCCCAGGGGGATCTTACAGGAAGTGTTTTGAGTAGATGTAATCATTATGTCCTTGAAATCAGTTATGAAAGTAATTAAAGAATATCTTTCTAACATACATTTTTTATTACTTTTG-TTAAAGTGTGTTAGTACTACCTTCATTTCTTGAGATTG-TTACACTCTGAAATGCCTGTTGAAAGGAAAAAAGAAAAATCGAACCCCCTATCCTCTGGAATAAATGCCCGGCATGTTGGGTAACGAGTTTAATGTTTAACAGCATTAA
EcBa65 CTTCTTACTTTCGTAAGCGTATAACAGCTTAGTAAGCGTTCGGCTTTAGTGTTTATTATTCCTTAACCACGCTTTACGCCGGAGCTTGTCAACTTGGGCTTCTCGTATAACCGCGGTAGCTGGCACGAGTTTTACCAGCCCTTTTAACCATAACTAAGTCAAGTTTGCACTTATTGGCTTAATGTCTGTCACTGCTGAGTTCCCTTGGGGGTGTGGCTGAGCAAGGTGTTGTGGGCTATAAGGGCATGTGCCTGATACCAGCTCCTTGTTCCCGGACGGGGAACTGTGGGGCATTCTCACGGGGGTGCGGATACTCGCATGTGTAAATCTGGTTAAAGCTGACAGGAAAGTCAGGACCAAGCCTTTGTGTTTTCGAGGCATTTCTAGGGCCCATCTTAACATCTTCAATGTTATGCTTTATTTAAGCTACGAAAACAAATTAAAAAATTACATTAGTGTAATAGACGTATTTTAGGCTAAGAATTTACTACTTGAGGTTTAGTCCTGTTTCCGGGGGGTTTACAGGGTGTTAAGGATCTCAGGGGTTTAGGGGGGTAGGGGGGTTTAAACGACGAAACCCCAGGGGGATCTTACAGGAAGTGTTTTGAGTAGATGTAATCATTATGTCCTTGAAATCAGTTATGAAAGTAATTAAAGAATATCTTTCTAACATACATTTTTTATTACTTTTG-CTAAAGTGTGTTAGTACTACCTTCATTTCTTGAGATTG-TTACACTCTGAAATGCCTGTTGAAAGGAAAAAAGAAAAATCGAACCCCCTATCCTCTGGAATGAATGCCCGGCATGTTGGGTAACGAGTTTAATGTTTAACAGCATTAA
EcDa63 CTTCTTACTTTCGTAAGCGTATAACAGCTTAGTAAGCGTTCGGCTTTAGTGTTTATTATTCCTTAACCACGCTTTACGCCGGAGCTTGTCAACTTGGGCTTCTCGTATAACCGCGGTAGCTGGCACGAGTTTTACCAGCCCTTTTAACCATAACTAAGTCAAGTTTGCACTTATTGGCTTAATGTCTGTCACTGCTGAGTTCCCTTGGGGGTGTGGCTGAGCAAGGTGTTGTGGGCTATAAGGGCATGTGCCTGATACCAGCTCCTTGTTCCCGGACGGGGAACTGTGGGGCATTCTCACGGGGGTGCGGATACTCGCATGTGTAAATCTGGTTAAAGCTGACAGGAAAGTCAGGACCAAGCCTTTGTGTTTTCGAGGCATTTCTAGGGCCCATCTTAACATCTTCAATGTTATGCTTTATTTAAGCTACGAAAACAAATTAAAAAATTACATTAGTGTAATAGACGTATTTTAGGTTAAGAATTTACCACTTGAGGTTTAGTCCTGTTTCCGGGGGGTTTACAGGGTGTTAAGGATCTCAGGGGTTTAGGGGGGTAGGGGGGTTTAAACGACGAAACCCCAGGGGGATCTTACAGGAGGTGTTTTGAGTAGATGTAATCATTATGTCCTTGAAATCAGTTATGAAAGTAATTAAAGAATATCTTTCTAACATACATTTTCTATTACTTTTAATTAAAGTGTGTTAGTACCACCTTCATTTCTTGAGGTTGATTACACTCTGAAATGCCTGTTGAAAAGAAAAAAGAAAAATCGAACCCCCTATAATCTGGAATGAATGCTCGGCATGTTGGGTAACGAGTCTAATGCTTAACTGCATTAA
EcDa62 CTTCTTACTTTCGTAAGCGTATAACAGCTTAGTAAGCGTTCGGCTTTAGTGTTTATTATTCCTTAACCACGCTTTACGCCGGAGCTTGTCAACTTGGGCTTCTCGTATAACCGCGGTAGCTGGCACGAGTTTTACCAGCCCTTTTAACCATAACTAAGTCAAGTTTGCACTTATTGGCTTAATGTCTGTCACTGCTGAGTTCCCTTGGGGGTGTGGCTGAGCAAGGTGTTGTGGGCTATAAGGGCATGTGCCTGATACCAGCTCCTTGTTCCCGGACGGGGAACTGTGGGGCATTCTCACGGGGGTGCGGATACTCGCATGTGTAAATCTGGTTAAAGCTGACAGGAAAGTCAGGACCAAGCCTTTGTGTTTTCGAGGCATTTCTAGGGCCCATCTTAACATCTTCAATGTTATGCTTTATTTAAGCTACGAAAACAAATTAAAAAATTACATTAGTGTAATAGACGTATTTTAGGTTAAGAATTTACCACTTGAGGTTTAGTCCTGTTTCCGGGGGGTTTACAGGGTGTTAAGGATCTCAGGGGTTTAGGGGGGTAGGGGGGTTTAAACGACGAAACCCCAGGGGGATCTTACAGGAGGTGTTTTGAGTAGATGTAATCATTATGTCCTTGAAATCAGTTATGAAAGTAATTAAAGAATATCTTTCTAACATACATTTTCTATTACTTTTAATTAAAGTGTGTTAGTACCACCTTCATTTCTTGAGATTGATTACACTCTGAAATGCCTGTTGAAAAGAAAAAAGAAAAATCGAACCCCCTATCCTCTGGAATGAATGCCCGGCATGTTGGGTAACGAGTCTAATGTTTAACAGCATCAA
EcDa61 CTTCTTACTTTCGTAAGCGTATAACAGCTTAGTAAGCGTTCGGCTTTAGTGTTTATTATTCCTTAACCACGCTTTACGCCGGAGCTTGTCAACTTGGGCTTCTCGTATAACCGCGGTAGCTGGCACGAGTTTTACCAGCCCTTTTAACCATAACTAAGTCAAGTTTGCACTTATTGGCTTAATGTCTGTCACTGCTGAGTTCCCTTGGGGGTGTGGCTGAGCAAGGTGTTGTGGGCTATAAGGGCATGTGCCTGATACCAGCTCCTTGTTCCCGGACGGGGAACTGTGGGGCATTCTCACGGGGGTGCGGATACTCGCATGTGTAAATCTGGTTAAAGCTGACAGGAAAGTCAGGACCAAGCCTTTGTGTTTTCGAGGCATTTCTAGGGCCCATCTTAACATCTTCAATGTTATGCTTTATTTAAGCTACGAAAACAAATTAAAAAATTACATTAGTGTAATAGACGTATTTTAGGTTAAGAATTTACCACTTGAGGTTTAGTCCTGTTTCCGGGGGGTTTACAGGGTGTTAAGGATCTCAGGGGTTTAGGGGGGTAGGGGGGTTTAAACGACGAAACCCCAGGGGGATCTTACAGGAGGTGTTTTGAGTAGATGTAATCATTATGTCCTTGAAATCAGTTATGAAAGTAATTAAAGAATATCTTTCTAACATACATTTTCTATTACTTTTAATTAAAGTGTGTTAGTACCACCTTCATTTCTTGAGATTGATTACACTCTGAAATGCCTGTTGAAAAGAAAAAAGAAAAATCGAACCCCCTATCCTCTGGAATGAATGCCCGGCATGTTGGGTAACGAGTCTAATGTTTAACAGCATTAA
EcDa60 CTTCTTACTTTCGTAAGCGTATAACAGCTTAGTAAGCGTTCGGCTTTAGTGTTTATTATTCCTTAACCACGCTTTACGCCGGAGCTTGTCAACTTGGGCTTCTCGTATAACCGCGGTAGCTGGCACGAGTTTTACCAGCCCTTTTAACCATAACTAAGTCAAGTTTGCACTTATTGGCTTAATGTCTGTCACTGCTGAGTTCCCTTGGGGGTGTGGCTGAGCAAGGTGTTGTGGGCTATAAGGGCATGTGCCTGATACCAGCTCCTTGTTCCCGGACGGGGAACTGTGGGGCATTCTCACGGGGGTGCGGATACTCGCATGTGTAAATCTGGTTAAAGCTGACAGGAAAGTCAGGACCAAGCCTTTGTGTTTTCGAGGCATTTCTAGGGCCCATCTTAACATCTTCAATGTTATGCTTTATTTAAGCTACGAAAACAAATTAAAAAATTACATTAGTGTAATAGACGTATTTTAGGTTAAGAATTTACCACTTGAGGTTTAGTCCTGTTTCCGGGGGGTTTACAGGGTGTTAAGGATCTCAGGGGTTTAGGGGGGTAGGGGGGTTTAAACGACGAAACCCCAGGGGGATCTTACAGGAGGTGTTTTGAGTAGATGTAATCATTATGTCCTTGAAATCAGTTATGAAAGTAATTAAAGAATATCTTTCTAACATACATTTTCTATTACTTTTAATTAAAGTGTGTTAGTACCACCTTCATTTCTTGAGATTGATTACACTCTGAAATGCCTGTTGAAAAGAAAAAAGAAAAATCGAACCCCCTATCCTCTGGAATGAATGCCCGGCATGTTGGGTAACGAGTCTAATGTTTAACAGCATTAA
EcDa59 CTTCTTACTTTCGTAAGCGTATAACAGCTTAGTAAGCGTTCGGCTTTAGTGTTTATTATTCCTTAACCACGCTTTACGCCGGAGCTTGTCAACTTGGGCTTCTCGTATAACCGCGGTAGCTGGCACGAGTTTTACCAGCCCTTTTAACCATAACTAAGTCAAGTTTGCACTTATTGGCTTAATGTCTGTCACTGCTGAGTTCCCTTGGGGGTGTGGCTGAGCAAGGTGTTGTGGGCTATAAGGGCATGTGCCTGATACCAGCTCCTTGTTCCCGGACGGGGAACTGTGGGGCATTCTCACGGGGGTGCGGATACTCGCATGTGTAAATCTGGTTAAAGCTGACAGGAAAGTCAGGACCAAGCCTTTGTGTTTTCGAGGCATTTCTAGGGCCCATCTTAACATCTTCAATGTTATGCTTTATTTAAGCTACGAAAACAAATTAAAAAATTACATTAGTGTAATAGACGTATTTTAGGCTAAGAATTTACTACTTGAGGTTTAGTCCTGTTTCCGGGGGGTTTACAGGGTGTTAAGGATCTCAGGGGTTTAGGGGGGTAGGGGGGTTTAAACGACGAAACCCCAGGGGGATCTTACAGGAAGTGTTTTGAGTAGATGTAATCATTATGTCCTTGAAATCAGTTATGAAAGTAATTAAAGAATATCTTTCTAACATACATTTTTTATTACTTT-G-TTAAAGTGTGTTAGTACTACCTTCATTTCTTGAGATTG-TTACACTCTGAAATGCCTGTTGAAAGGAAAAAAGAAAAATCGAACCCCCTATCCTCTGGAATGAATGCCCGGCATGTTGGGTAACGAGTTTAATGTTTAACAGCATTAA
EcDa58 CTTCTTACTTTCGTAAGCGTATAACAGCTTAGTAAGCGTTCGGCTTTAGTGTTTATTATTCCTTAACCACGCTTTACGCCGGAGCTTGTCAACTTGGGCTTCTCGTATAACCGCGGTAGCTGGCACGAGTTTTACCAGCCCTTTTAACCATAACTAAGTCAAGTTTGCACTTATTGGCTTAATGTCTGTCACTGCTGAGTTCCCTTGGGGGTGTGGCTGAGCAAGGTGTTGTGGGCTATAAGGGCATGTGCCTGATACCAGCTCCTTGTTCCCGGACGGGGAACTGTGGGGCATTCTCACGGGGGTGCGGATACTCGCATGTGTAAATCTGGTTAAAGCTGACAGGAAAGTCAGGACCAAGCCTTTGTGTTTTCGAGGCATTTCTAGGGCCCATCTTAACATCTTCAATGTTATGCTTTATTTAAGCTACGAAAACAAATTAAAAAATTACATTAGTGTAATAGACGTATTTTAGGCTAAGAATTTACTACTTGAGGTTTAGTCCTGTTTCCGGGGGGTTTACAGGGTGTTAAGGATCTCAGGGGTTTAGGGGGGTAGGGGGGTTTAAACGACGAAACCCCAGGGGGATCTTACAGGAAGTGTTTTGAGTAGATGTAATCATTATGTCCTTGAAATCAGTTATGAAAGTAATTAAAGAATATCTTTCCAACATACATTTTTTATTACTTTTG-TTAAAGTGTGTTAGTACTACCTTCATTTCTTGAGATTG-TTACACTCTGAAATGCCTGTTGAAAGGAAAAAAGAAAAATCGAACCCCCTATCCTCTGGAATGAATGCCCGGCATGTTGGGTAACGAGTTTAATGTTTAACAGCATTAA
EcBu54 CTTCTTACTTTCGTAAGCGTATAACAGCTTAGTAAGCGTTCGGCTTTAGTGTTTATTATTCCTTAACCACGCTTTACGCCGGAGCTTGTCAACTTGGGCTTCTCGTATAACCGCGGTAGCTGGCACGAGTTTTACCAGCCCTTTTAACCATAACTAAGTCAAGTTTGCACTTATTGGCTTAATGTCTGTCACTGCTGAGTT-CCTTGGGGGTGTGGCTGAGCAAGGTGTTGTGGGCTATAAGGGCATGTGCCTGATACCAGCTCCTTGTTCCCGGACGGGGAACTGTGGGGCATTCTCACGGGGGTGCGGATACTCGCATGTGTAAATCTGGTTAAAGCTGACAGGAAAGTCAGGACCAAGCCTTTGTGTTTTCGAGGCATTTCTAGGGCCCATCTTAACATCTTCAATGTTATGCTTTATTTAAGCTACGAAAACAAATTAAAAAATTACATTAGTGTAATAGACGTATTTTAGGTTAAGAATTTACCACTTGAGGTTTAGTCCTGTTTCCGGGGGGTTTACAGGGTGTTAAGGATCTCAGGGGTTTAGGGGGGTAGGGGGGTTTAAACGACGAAACCCCAGGGGGATCTTACAGGAGGTGTTTTGAGTAGATGTAATCATTATGTCCTTGAAATCAGTTATGAAAGTAATTAAAGAATATCTTTCTAACATACATTTTCTATTACTTTTAATTAAAGTGTGTTAGTACCACCTTCATTTCTTGAAATTGATTACACTCTGAAATGCCTGTTGAAAAGAAAAAAGAAAAATCGAACCCCCTATCCTCTGGAATGAATGCCCGGCATGTTGGGTAACGAGTCTAATGTTTAACAGCATCAA
EcBu53 CTTCTTACTTTCGTAAGCGTATAACAGCTTAGTAAGCGTTCGGCTTTAGTGTTTATTATTCCTTAACCACGCTTTACGCCGGAGCTTGTCAACTTGGGCTTCTCGTATAACCGCGGTAGCTGGCACGAGTTTTACCAGCCCTTTTAACCATAACTAAGTCAAGTTTGCACTTATTGGCTTAATGTCTGTCACTGCTGAGTTCCCTTGGGGGTGTGGCTGAGCAAGGTGTTGTGGGCTATAAGGGCATGTGCCTGATACCAGCTCCTTGTTCCCGGACGGGGAACTGTGGGGCATTCTCACGGGGGTGCGGATACTCGCATGTGTAAATCTGGTTAAAGCTGACAGGAAAGTCAGGACCAAGCCTTTGTGTTTTCGAGGCATTTCTAGGGCCCATCTTAACATCTTCAATGTTATGCTTTATTTAAGCTACGAAAACAAATTAAAAAATTACATTAGTGTAATAGACGTATTTTAGGTTAAGAATTTACCACTTGAGGTTTAGTCCTGTTTCCGGGGGGTTTACAGGGTGTTAAGGATCTCAGGGGTTTAGGGGGGTAGGGGGGTTTAAACGACGAAACCCCAGGGGGATCTTACAGGAGGTGTTTTGAGTAGATGTAATCATTATGTCCTTGAAATCAGTTATGAAAGTAATTAAAGAATATCTTTCTAACATACATTTTCTATTACTTTTAATTAAAGTGTGTTAGTACCACCTTCATTTCTTGAGATTGATTACACTCTGAAATGCCTGTTGAAAAGAAAAAAGAAAAATCGAACCCCCTATCCTCTGGAATGAATGCCCGGCATGTTGGGTAACGAGTCTAATGTTTAACAGCATCAA
EcBu52 CTTCTTACTTTCGTAAGCGTATAACAGCTTAGTAAGCGTTCGGCTTTAGTGTTTATTATTCCTTAACCACGCTTTACGCCGGAGCTTGTCAACTTGGGCTTCTCGTATAACCGCGGTAGCTGGCACGAGTTTTACCAGCCCTTTTAACCATAACTAAGTCAAGTTTGCACTTATTGGCTTAATGTCTGTCACTGCTGAGTTCCCTTGGGGGTGTGGCTGAGCAAGGTGTTGTGGGCTATAAGGGCATGTGCCTGATACCAGCTCCTTGTTCCCGGACGGGGAACTGTGGGGCATTCTCACGGGGGTGCGGATACTCGCATGTGTAAATCTGGTTAAAGCTGACAGGAAAGTCAGGACCAAGCCTTTGTGTTTTCGAGGCATTTCTAGGGCCCATCTTAACATCTTCAATGTTATGCTTTATTTAAGCTACGAAAACAAATTAAAAAATTACATTAGTGTAATAGACGTATTTTAGGCTAAGAATTTACTACTTGAGGTTTAGTCCTGTTTCCGGGGGGTTTACAGGGTGTTAAGGATCTCAGGGGTTTAGGGGGGTAGGGGGGTTTAAACGACGAAACCCCAGGGGGATCTTACAGGAAGTGTTTTGAGTAGATGTAATCATTATGTCCTTGAAATCAGTTATGAAAGTAATTAAAGAATATCTTTCTAACATACATTTTTTATTACTTTTG-TTAAAGTGTGTTAGTACTACCTTCATTTCTTGAGATTG-TTACACTCTGAAATGCCTGTTGAAAGGAAAA-AGAAAAATCGAACCCCCTATCCTCTGGAATGAACGCCCGGCATGTTGGGTAACGAGTTTAATGTTTAACAGCATCAA
EcBu51 CTTCTTACTTTCGTAAGCGTATAACAGCTTAGTAAGCGTTCGGCTTTAGTGTTTATTATTCCTTAACCACGCTTTACGCCGGAGCTTGTCAACTTGGGCTTCTCGTATAACCGCGGTAGCTGGCACGAGTTTTACCAGCCCTTTTAACCATAACTAAGTCAAGTTTGCACTTATTGGCTTAATGTCTGTCACTGCTGAGTTCCCTTGGGGGTGTGGCTGAGCAAGGTGTTGTGGGCTATAAGGGCATGTGCCTGATACCAGCTCCTTGTTCCCGGACGGGGAACTGTGGGGCATTCTCACGGGGGTGCGGATACTCGCATGTGTAAATCTGGTTAAAGCTGACAGGAAAGTCAGGACCAAGCCTTTGTGTTTTCGAGGCATTTCTAGGGCCCATCTTAACATCTTCAATGTTATGCTTTATTTAAGCTACGAAAACAAATTAAAAAATTACATTAGTGTAATAGACGTATTTTAGGTTAAGAATTTACCACTTGAGGTTTAGTCCTGTTTCCGGGGGGTTTACAGGGTGTTAAGGATCTCAGGGGTTTAGGGGGGTAGGGGGGTTTAAACGACGAAACCCCAGGGGGATCTTACAGGAGGTGTTTTGAGTAGATGTAATCATTATGTCCTTGAAATCAGTTATGAAAGTAATTAAAGAATATCTTTCTAACATACATTTTCTATTACTTTTAATTAAAGTATGTTAGTACCACCTTCATTTCTTGGGATTGATTACACTCTGAAATGCCTGTTGAAAAGAAAAAAGAAAAATCGAACCCCCTATCCTCTGGAATGAACGCCCGGCATGTTGGGTAACGAGTCTAATGTTTAACAGCATCAA
EcBu50 CTTCTTACTTTCGTAAGCGTATAACAGCTTAGTAAGCGTTCGGCTTTAGTGTTTATTATTCCTTAACCACGCTTTACGCCGGAGCTTGTCAACTTGGGCTTCTCGTATAACCGCGGTAGCTGGCACGAGTTTTACCAGCCCTTTTAACCATAACTAAGTCAAGTTTGCACTTATTGGCTTAATGTCTGTCACTGCTGAGTTCCCTTGGGGGTGTGGCTGAGCAAGGTGTTGTGGGCTATAAGGGCATGTGCCTGATACCAGCTCCTTGTTCCCGGACGGGGAACTGTGGGGCATTCTCACGGGGGTGCGGATACTCGCATGTGTAAATCTGGTTAAAGCTGACAGGAAAGTCAGGACCAAGCCTTTGTGTTTTCGAGGCATTTCTAGGGCCCATCTTAACATCTTCAATGTTATGCTTTATTTAAGCTACGAAAACAAATTAAAAAATTACATTAGTGTAATAGACGTATTTTAGGCTAAGAATTTACTACTTGAGGTTTAGTCCTGTTTCCGGGGGGTTTACAGGGTGTTAAGGATCTCAGGGGTTTAGGGGGGTAGGGGGGTTTAAACGACGAAACCCCAGGGGGATCTTACAGGAAGTGTTTTGAGTAGATGTAATCATTATGTCCTTGAAATCAGTTATGAAAGTAATTAAAGAATATCTTTCTAACATACATTTTTTATTACTTTTG-TTAAAGTGTGTTAGTACTACCTTCATTTCTTGAGATTG-TTACACTCTGAAATGCCTGTTGAAAGGAAAAAAGAAAAATCGAACCCCCTATACTCTGGAATAAATGCCCGGCATGTTGGGTAACGAGTTTAATGTTTAACAGCATTAA
EcBu49 CTTCTTACTTTCGTAAGCGTATAACAGCTTAGTAAGCGTTCGGCTTTAGTGTTTATTATTCCTTAACCACGCTTTACGCCGGAGCTTGTCAACTTGGGCTTCTCGTATAACCGCGGTAGCTGGCACGAGTTTTACCAGCCCTTTTAACCATAACTAAGTCAAGTTTGCACTTATTGGCTTAATGTCTGTCACTGCTGAGTTCCCTTGGGGGTGTGGCTGAGCAAGGTGTTGTGGGCTATAAGGGCATGTGCCTGATACCAGCTCCTTGTTCCCGGACGGGGAACTGTGGGGCATTCTCACGGGGGTGCGGATACTCGCATGTGTAAATCTGGTTAAAGCTGACAGGAAAGTCAGGACCAAGCCTTTGTGTTTTCGAGGCATTTCTAGGGCCCATCTTAACATCTTCAATGTTATGCTTTATTTAAGCTACGAAAACAAATTAAAAAATTACATTAGTGTAATAGACGTATTTTAGGTTAAGAATTTACCACTTGAGGTTTAGTCCTGTTTCCGGGGGGTTTACAGGGTGTTAAGGATCTCAGGGGTTTAGGGGGGTAGGGGGGTTTAAACGACGAAACCCCAGGGGGATCTTACAGGAGGTGTTTTGAGTAGATGTAATCATTATGTCCTTGAAATCAGTTATGAAAGTAATTAAAGAATATCTTTCTAACATACATTTTCTATTACTTTTAATTAAAGTGTGTTAGTACCACCTTCATTTCTTGAGATTGATTACACTCTGAAATGCCTGTTGAAAAGAAAAAAGAAAAATCGAACCCCCTATCCTCTGGAATGAATGCCCGGCATGTTGGGTAACGAGTCTAATGCTTATCAGCATCAA
EcHe48 CTTCTTACTTTCGTAAGCGTATAACAGCTTAGTAAGCGTTCGGCTTTAGTGTTTATTATTCCTTAACCACGCTTTACGCCGGAGCTTGTCAACTTGGGCTTCTCGTATAACCGCGGTAGCTGGCACGAGTTTTACCAGCCCTTTTAACCATAACTAAGTCAAGTTTGCACTTATTGGCTTAATGTCTGTCACTGCTGAGTTCCCTTGGGGGTGTGGCTGAGCAAGGTGTTGTGGGCTATAAGGGCATGTGCCTGATACCAGCTCCTTGTTCCCGGACGGGGAACTGTGGGGCATTCTCACGGGGGTGCGGATACTCGCATGTGTAAATCTGGTTAAAGCTGACAGGAAAGTCAGGACCAAGCCTTTGTGTTTTCGAGGCATTTCTAGGGCCCATCTTAACATCTTCAATGTTATGCTTTATTTAAGCTACGAAAACAAATTAAAAAATTACATTAGTGTAATAGACGTATTTTAGGTTAAGAATTTACCACTTGAGGTTTAGTCCTGTTTCCGGGGGGTTTACAGGGTGTTAAGGATCTCAGGGGTTTAGGGGGGTAGGGGGGTTTAAACGACGAAACCCCAGGGGGATCTTACAGGAGGTGTTTTGAGTAGATGTAATCATTATGTCCTTGAAATCAGTTATGAAAGTAATTAAAGAATATCTTTCTAACATACATTTTCTATTACTTTTAATTAAAGTGTGTTAGTACCACCTTCATTTCTTGAGGTTGATTACACTCTGAAATGCCTGTTGAAAAGAAAAAAGAAAAATCGAACCCCCTATCCTCTGGAATGAATGCCCGGCATGTTGGGTAACGAGTCTAATGTTTAACAGCATCAA
EcHe47 CTTCTTACTTTCGTAAGCGTATAACAGCTTAGTAAGCGTTCGGCTTTAGTGTTTATTATTCCTTAACCACGCTTTACGCCGGAGCTTGTCAACTTGGGCTTCTCGTATAACCGCGGTAGCTGGCACGAGTTTTACCAGCCCTTTTAACCATAACTAAGTCAAGTTTGCACTTATTGGCTTAATGTCTGTCACTGCTGAGTTCCCTTGGGGGTGTGGCTGAGCAAGGTGTTGTGGGCTATAAGGGCATGTGCCTGATACCAGCTCCTTGTTCCCGGACGGGGAACTGTGGGGCATTCTCACGGGGGTGCGGATACTCGCATGTGTAAATCTGGTTAAAGCTGACAGGAAAGTCAGGACCAAGCCTTTGTGTTTTCGAGGCATTTCTAGGGCCCATCTTAACATCTTCAATGTTATGCTTTATTTAAGCTACGAAAACAAATTAAAAAATTACATTAGTGTAATAGACGTATTTTAGGTTAAGAATTTACCACTTGAGGTTTAGTCCTGTTTCCGGGGGGTTTACAGGGTGTTAAGGATCTCAGGGGTTTAGGGGGGTAGGGGGGTTTAAACGACGAAACCCCAGGGGGATCTTACAGGAGGTGTTTTGAGTAGATGTAATCATTATGTCCTTGAAATCAGTTATGAAAGTAATTAAAGAATATCTTTCTAACATACATTTTCTATTACTTTTAATTAAAGTGTGTTAGTACCACCTTCATTTCTTGAGATTGATTACACTCTGAAATGCCTGTTGAAAAGAAAAAAGAAAAATCGAACCCCCTATCCTCTGGAATGAATGCCCGGCATGTTGGGTAACGAGTCTAATGTTTAACAGCATCAA
EcHe46 CTTCTTACTTTCGTAAGCGTATAACAGCTTAGTAAGCGTTCGGCTTTAGTGTTTATTATTCCTTAACCACGCTTTACGCCGGAGCTTGTCAACTTGGGCTTCTCGTATAACCGCGGTAGCTGGCACGAGTTTTACCAGCCCTTTTAACCATAACTAAGTCAAGTTTGCACTTATTGGCTTAATGTCTGTCACTGCTGAGTTCCCTTGGGGGTGTGGCTGAGCAAGGTGTTGTGGGCTATAAGGGCATGTGCCTGATACCAGCTCCTTGTTCCCGGACGGGGAACTGTGGGGCATTCTCACGGGGGTGCGGATACTCGCATGTGTAAATCTGGTTAAAGCTGACAGGAAAGTCAGGACCAAGCCTTTGTGTTTTCGAGGCATTTCTAGGGCCCATCTTAACATCTTCAATGTTATGCTTTATTTAAGCTACGAAAACAAATTAAAAAATTACATTAGTGTAATAGACGTATTTTAGGCTAAGAATTTACTACTTGAGGTTTAGTCCTGTTTCCGGGGGGTTTACAGGGTGTTAAGGATCTCAGGGGTTTAGGGGGGTAGGGGGGTTTAAACGACGAAACCCCAGGGGGATCTTACAGGAAGTGTTTTGAGTAGATGTAATCATTATGTCCTTGAAATCAGTTATGAAAGTAATTAAAGAATATCTTTCCAACATACATTTTTTATTACTTTTG-TTAAAGTGTGTTAGTACTACCTTCATTTCTTGAGATTG-TTACACTCTGAAATGCCTGTTGAAAGGAAAAAAGAAAAATCGAACCCCCTATCCTCTGGAATGAATGCCCGGCATGTTGGGTAACGAGTTTAATGTTTAACAGCATTAA
EcHe45 CTTCTTACTTTCGTAAGCGTATAACAGCTTAGTAAGCGTTCGGCTTTAGTGTTTATTATTCCTTAACCACGCTTTACGCCGGAGCTTGTCAACTTGGGCTTCTCGTATAACCGCGGTAGCTGGCACGAGTTTTACCAGCCCTTTTAACCATAACTAAGTCAAGTTTGCACTTATTGGCTTAATGTCTGTCACTGCTGAGTTCCCTTGGGGGTGTGGCTGAGCAAGGTGTTGTGGGCTATAAGGGCATGTGCCTGATACCAGCTCCTTGTTCCCGGACGGGGAACTGTGGGGCATTCTCACGGGGGTGCGGATACTCGCATGTGTAAATCTGGTTAAAGCTGACAGGAAAGTCAGGACCAAGCCTTTGTGTTTTCGAGGCATTTCTAGGGCCCATCTTAACATCTTCAATGTTATGCTTTATTTAAGCTACGAAAACAAATTAAAAAATTACATTAGTGTAATAGACGTATTTTAGGTTAAGAATTTACCACTTGAGGTTTAGTCCTGTTTCCGGGGGGTTTACAGGGTGTTAAGGATCTCAGGGGTTTAGGGGGGTAGGGGGGTTTAAACGACGAAACCCCAGGGGGATCTTACAGGAGGTGTTTTGAGTAGATGTAATCATTATGTCCTTGAAATCAGTTATGAAAGTAATTAAAGAATATCTTTCTAACATACATTTTCTATTACTTTTAATTAAAGTGTGTTAGTACCACCTTCATTTTTTGAGATTGATTACACTCTGAAATGCCTGTTGAAAAGAAAAAAGAAAAATCGAACCCCCTATCCTCTGGAATGAATGCCCGGCATGTTGGGTAACGAGTCTAATGTTTAACAGCATCAA
EcHe44 CTTCTTACTTTCGTAAGCGTATAACAGCTTAGTAAGCGTTCGGCTTTAGTGTTTATTATTCCTTAACCACGCTTTACGCCGGAGCTTGTCAACTTGGGCTTCTCGTATAACCGCGGTAGCTGGCACGAGTTTTACCAGCCCTTTTAACCATAACTAAGTCAAGTTTGCACTTATTGGCTTAATGTCTGTCACTGCTGAGTTCCCTTGGGGGTGTGGCTGAGCAAGGTGTTGTGGGCTATAAGGGCATGTGCCTGATACCAGCTCCTTGTTCCCGGACGGGGAACTGTGGGGCATTCTCACGGGGGTGCGGATACTCGCATGTGTAAATCTGGTTAAAGCTGACAGGAAAGTCAGGACCAAGCCTTTGTGTTTTCGAGGCATTTCTAGGGCCCATCTTAACATCTTCAATGTTATGCTTTATTTAAGCTACGAAAACAAATTAAAAAATTACATTAGTGTAATAGACGTATTTTAGGTTAAGAATTTACCACTTGAGGTTTAGTCCTGTTTCCGGGGGGTTTACAGGGTGTTAAGGATCTCAGGGGTTTAGGGGGGTAGGGGGGTTTAAACGACGAAACCCCAGGGGGATCTTACAGGAGGTGTTTTGAGTAGATGTAATCATTATGTCCTTGAAATCAGTTATGAAAGTAATTAAAGAATATCTTTCTAACATACATTTTCTATTACTTTTAATTAAAGTGTGTTAGTACCACCTTCATTTCTTGAGATTGATTACACTCTGAAATGCCTGTTGAAAAGAAAAAAGAAAAATCGAACCCCCTATCCTCTGGAATGAATGCCCGGCATGTTGGGTAACGAGTCTAATGTTTAACAGCATCAA
EcHe43 CTTCTTACTTTCGTAAGCGTATAACAGCTTAGTAAGCGTTCGGCTTTAGTGTTTATTATTCCTTAACCACGCTTTACGCCGGAGCTTGTCAACTTGGGCTTCTCGTATAACCGCGGTAGCTGGCACGAGTTTTACCAGCCCTTTTAACCATAACTAAGTCAAGTTTGCACTTATTGGCTTAATGTCTGTCACTGCTGAGTTCCCTTGGGGGTGTGGCTGAGCAAGGTGTTGTGGGCTATAAGGGCATGTGCCTGATACCAGCTCCTTGTTCCCGGACGGGGAACTGTGGGGCATTCTCACGGGGGTGCGGATACTCGCATGTGTAAATCTGGTTAAAGCTGACAGGAAAGTCAGGACCAAGCCTTTGTGTTTTCGAGGCATTTCTAGGGCCCATCTTAACATCTTCAATGTTATGCTTTATTTAAGCTACGAAAACAAATTAAAAAATTACATTAGTGTAATAGACGTATTTTAGGCTAAGAATTTACTACTTGAGGTTTAGTCCTGTTTCCGGGGGGTTTACAGGGTGTTAAGGATCTCAGGGGTTTAGGGGGGTAGGGGGGTTTAAACGACGAAACCCCAGGGGGATCTTACAGGAAGTGTTTTGAGTAGATGTAATCATTATGTCCTTGAAATCAGTTATGAAAGTAATTAAAGAATATCTTTCTAACATACATTTTTTATTACTTTTG-TTAAAGTGTGTTAGTACTACCTTCATTTCTTGAGATTG-TTACACTCTGAAATGCCTGTTGAAAGGAAAAAAGAAAAATCGAACCCCCTATCCTCTGGAATGAATGCCCGGCATGTTGGGTAACGAGTTTAATGTTTAACAGCATTAA
EcHe42 CTTCTTACTTTCGTAAGCGTATAACAGCTTAGTAAGCGTTCGGCTTTAGTGTTTATTATTCCTTAACCACGCTTTACGCCGGAGCTTGTCAACTTGGGCTTCTCGTATAACCGCGGTAGCTGGCACGAGTTTTACCAGCCCTTTTAACCATAACTAAGTCAAGTTTGCACTTATTGGCTTAATGTCTGTCACTGCTGAGTTCCCTTGGGGGTGTGGCTGAGCAAGGTGTTGTGGGCTATAAGGGCATGTGCCTGATACCAGCTCCTTGTTCCCGGACGGGGAACTGTGGGGCATTCTCACGGGGGTGCGGATACTCGCATGTGTAAATCTGGTTAAAGCTGACAGGAAAGTCAGGACCAAGCCTTTGTGTTTTCGAGGCATTTCTAGGGCCCATCTTAACATCTTCAATGTTATGCTTTATTTAAGCTACAAAAACAAATTAAAAAATTACATTAGTGTAATAGACGTATTTTAGGTTAAGAATTTACCACTTGAGGTTTAGTCCTGTTTCCGGGGGGTTTACAGGGTGTTAAGGATCTCAGGGGTTTAGGGGGGTAGGGGGGTTTAAACGACGAAACCCCAGGGGGATCTTACAGGAGGTGTTTTGAGTAGATGTAATCATTATGTCCTTGAAATCAGTTATGAAAGTAATTAAAGAATATCTTTCTAACATACATTTTCTATTACTTTTAATTAAAGTGTGTTAGTACCACCTTCATTTCTTGAGGTTGATTACACTCTGAAATGCCTGTTGAAAAGAAAAAAGAAAAATCGAACCCCCTATCCTCTGGAATGAATGCTCGGCATGTTGGGTAACGAGTCTAATGTTTAACAGCATTAA
EcHe41 CTTCTTACTTTCGTAAGCGTATAACAGCTTAGTAAGCGTTCGGCTTTAGTGTTTATTATTCCTTAACCACGCTTTACGCCGGAGCTTGTCAACTTGGGCTTCTCGTATAACCGCGGTAGCTGGCACGAGTTTTACCAGCCCTTTTAACCATAACTAAGTCAAGTTTGCACTTATTGGCTTAATGTCTGTCACTGCTGAGTTCCCTTGGGGGTGTGGCTGAGCAAGGTGTTGTGGGCTATAAGGGCATGTGCCTGATACCAGCTCCTTGTTCCCGGACGGGGAACTGTGGGGCATTCTCACGGGGGTGCGGATACTCGCATGTGTAAATCTGGTTAAAGCTGACAGGAAAGTCAGGACCAAGCCTTTGTGTTTTCGAGGCATTTCTAGGGCCCATCTTAACATCTTCAATGTTATGCTTTATTTAAGCTACGAAAACAAATTAAAAAATTACATTAGTGTAATAGACGTATTTTAGGCTAAGAATTTACTACTTGAGGTTTAGTCCTGTTTCCGGGGGGTTTACAGGGTGTTAAGGATCTCAGGGGTTTAGGGGGGTAGGGGGGTTTAAACGACGAAACCCCAGGGGGATCTTACAGGAAGTGTTTTGAGTAGATGTAATCATTATGTCCTTGAAATCAGTTATGAAAGTAATTAAAGAATATCTTTCCAACATACATTTTTTATTACTTTTG-TTAAAGTGTGTTAGTACTACCTTCATTTCTTGAGATTG-TTACACTCTGAAATGCCTGTTGAAAGGAAAAAAGAAAAATCGAACCCCCTATCCTCTGGAATGAATGCCCGGCATGTTGGGTAACGAGTTTAATGTTTAACAGCATTAA
EcCh80 CTTCTTACTTTCGTAAGCGTATAACAGCTTAGTAAGCGTTCGGCTTTAGTGTTTATTATTCCTTAACCACGCTTTACGCCGGAGCTTGTCAACTTGGGCTTCTCGTATAACCGCGGTAGCTGGCACGAGTTTTACCAGCCCTTTTAACCATAACTAAGTCAAGTTTGCACTTATTGGCTTAATGTCTGTCACTGCTGAGTTCCCTTGGGGGTGTGGCTGAGCAAGGTGTTGTGGGCTATAAGGGCATGTGCCTGATACCAGCTCCTTGTTCCCGGACGGGGAACTGTGGGGCATTCTCACGGGGGTGCGGATACTCGCATGTGTAAATCTGGTTAAAGCTGACAGGAAAGTCAGGACCAAGCCTTTGTGTTTTCGAGGCATTTCTAGGGCCCATCTTAACATCTTCAATGTTATGCTTTATTTAAGCTACGAAAACAAATTAAAAAATTACATTAGTGTAATAGACGTATTTTAGGTTAAGAATTTACCACTTGAGGTTTAGTCCTGTTTCCGGGGGGTTTACAGGGTGTTAAGGATCTCAGGGGTTTAGGGGGGTAGGGGGGTTTAAACGACGAAACCCCAGGGGGATCTTACAGGAGGTGTTTTGAGTAGATGTAATCATTATGTCCTTGAAATCAGTTATGAAAGTAATTAAAGAATATCTTTCTAACATACATTTTCTATTACTTTTAATTAAAGTATGTTAGTACCACCTTCATTTCTTGAGATTGATTACACTCTGAAATGCCTGTTGAAAAGAAAAAAGAAAAATCGAACCCCCTATCCTCTGGAATGAATGCCCGGCATGTTGGGTAACGAGTCTAATGTTTAACAGCATCAA
EcCh79 CTTCTTACTTTCGTAAGCGTATAACAGCTTAGTAAGCGTTCGGCTTTAGTGTTTATTATTCCTTAACCACGCTTTACGCCGGAGCTTGTCAACTTGGGCTTCTCGTATAACCGCGGTAGCTGGCACGAGTTTTACCAGCCCTTTTAACCATAACTAAGTCAAGTTTGCACTTATTGGCTTAATGTCTGTCACTGCTGAGTTCCCTTGGGGGTGTGGCTGAGCAAGGTGTTGTGGGCTATAAGGGCATGTGCCTGATACCAGCTCCTTGTTCCCGGACGGGGAACTGTGGGGCATTCTCACGGGGGTGCGGATACTCGCATGTGTAAATCTGGTTAAAGCTGACAGGAAAGTCAGGACCAAGCCTTTGTGTTTTCGAGGCATTTCTAGGGCCCATCTTAACATCTTCAATGTTATGCTTTATTTAAGCTACGAAAACAAATTAAAAAATTACATTAGTGTAATAGACGTATTTTAGGTTAAGAATTTACCACTTGAGGTTTAGTCCTGTTTCCGGGGGGTTTACAGGGTGTTAAGGATCTCAGGGGTTTAGGGGGGTAGGGGGGTTTAAACGACGAAACCCCAGGGGGATCTTACAGGAGGTGTTTTGAGTAGATGTAATCATTATGTCCTTGAAATCAGTTATGAAAGTAATTAAAGAATATCTTTCTAACATACATTTTCTATTACTTTTAATTAAAGTGTGTTAGTACCACCTTCATTTCTTGAAATTGATTACACTCTGAAATGCCTGTTGAAAAGAAAAAAGAAAAATCGAACCCCCTATCCTCTGGAATGAATGCCCGGCATGTTGGGTAACGAGTCTAATGTTTAACAGCATCAA
EcCh78 CTTCTTACTTTCGTAAGCGTATAACAGCTTAGTAAGCGTTCGGCTTTAGTGTTTATTATCCCTAAACCACGCTTTACGCCGGAGCTTGTCAACTTGGGCTTCTCGTATAACCGCGGTAGCTGGCACGAGTTTTACCAGCCCTTTTAACCATAACTAAGTCAAGTTTGCACTTATTGGCTTAATGTCTGTCACTGCTGAGTTCCCTTGGGGGTGTGGCTGAGCAAGGTGTTGTGGGCTATAAGGGCATGTGCCTGATACCAGCTCCTTGTTCCCGGACGGGGAACTGTGGGGCATTCTCACGGGGGTGCGGATACTCGCATGTGTAAATCTGGTTAAAGCTGACAGGAAAGTCAGGACCAAGCCTTTGTGTTTTCGAGGCATTTCTAGGGCCCATCTTAACATCTTCAATGTTATGCTTTATTTAAGCTACGAAAACAAATTAAAAAATTACATTAGTGTAATAGACGTATTTTAGGCTAAGAATTTACTACTTGAGGTTTAGTCCTGTTTCCGGGGGGTTTACAGGGTGTTAAGGATCTCAGGGGTTTAGGGGGGTAGGGGGGTTTAAACGACGAAACCCCAGGGGGATCTTACAGGAAGTGTTTTGAGTAGATGTAATCATTATGTCCTTGAAATCAGTTATGAAAGTAATTAAAGAATATCTTTCTAACATACATTTTTTATTACTTTTG-TTAAAGTGTGTTAGTACTACCTTCATTTCTTGAGATTG-TTACACTCTGAAATGCCTGTTGAAAGGAAAAAAGAAAAATCGAACCCCCTATCCTCTGGAATGAATGCCCGGCATGTTGGGTAACGAGTTTAATGTTTAACAGCACTAA
EcCh77 CTTCTTACTTTCGTAAGCGTATAACAGCTTAGTAAGCGTTCGGCTTTAGTGTTTATTATTCCTTAACCACGCTTTACGCCGGAGCTTGTCAACTTGGGCTTCTCGTATAACCGCGGTAGCTGGCACGAGTTTTACCAGCCCTTTTAACCATAACTAAGTCAAGTTTGCACTTATTGGCTTAATGTCTGTCACTGCTGAGTTCCCTGGGGGGTGTGGCTGAGCAAGGTGTTGTGGGCTATAAGGGCATGTGCCTGATACCAGCTCCTTGTTCCCGGACGGGGAACTGTGGGGCATTCTCACGGGGGTGCGGATACTCGCATGTGTAAATCTGGTTAAAGCTGACAGGAAAGTCAGGACCAAGCCTTTGTGTTTTCGAGGCATTTCTAGGGCCCATCTTAACATCTTCAATGTTATGCTTTATTTAAGCTACGAAAACAAATTAAAAAATTACATTAGTGTAATAGACGTATTTTAGGCTAAGAATTTACTACTTGAGGTTTAGTCCTGTTTCCGGGGGGTTTACAGGGTGTTAAGGATCTCAGGGGTTTAGGGGGGTAGGGGGGTTTAAACGACGAAACCCCAGGGGGATCTTACAGGAAGTGTTTTGAGTAGATGTAATCATTATGTCCTTGAAATCAGTTATGAAAGTAATTAAAGAATATCTTTCTAACATACATTTTTTATTACTTTTG-CTAAAGTGTGTTAGTACTACCTTCATTTCTTGAGATTG-TTACACTCTGAAATGCCTGTTGAAAGGAAAAAAGAAAAATCGAACCCCCTATCCTCTGGAATGAATGCCCGGCATGTTGGGTAACGAGTTTAATGTTTAACAGCATTAA
EcCh76 CTTCCTACTTTCGTAAGCGTATAACAGCTTAGTAAGCGTTCGGCTTTAGTGTTTATTATTCCTTAACCACGCTTTACGCCGGAGCTTGTCAACTTGGGCTTCTCGTATAACCGCGGTAGCTGGCACGAGTTTTACCAGCCCTTTTAACCATAACTAAGTCAAGTTTGCACTTATTGGCTTAATGTCTGTCACTGCTGAGTTCCCTTGGGGGTGTGGCTGAGCAAGGTGTTGTGGGCTATAAGGGCATGTGCCTGATACCAGCTCCTTGTTCCCGGACGGGGAACTGTGGGGCATTCTCACGGGGGTGCGGATACTCGCATGTGTAAATCTGGTTAAAGCTGACAGGAAAGTCAGGACCAAGCCTTTGTGTTTTCGAGGCATTTCTAGGGCCCATCTTAACATCTTCAATGTTATGCTTTATTTAAGCTACGAAAACAAATTAAAAAATTACATTAGTGTAATAGACGTATTTTAGGTTAAGAATTTACCACTTGAGGTTTAGTCCTGTTTCCGGGGGGTTTACAGGGTGTTAAGGATCTCAGGGGTTTAGGGGGGTAGGGGGGTTTAAACGACGAAACCCCAGGGGGATCTTACAGGAGGTGTTTTGAGTAGATGTAATCATTATGTCCTTGAAATCAGTTATGAAAGTAATTAAAGAATATCTTTCTAACATACATTTTCTATTACTTTTAATTAAAGTGTGTTAGTACCACCTTCATTTCTTGAGATTGATTACACTCTGAAATGCCTGTTGAAAAGAAAAAAGAAAAATCGAACCCCCTATCCTCTGGAATGAATGCCCGGCATGTTGGGTAACGAGTCTAATGTTTAACAGCATCAA
EcCh75 CTTCTTACTTTCGTAAGCGTATAACAGCTTAGTAAGCGTTCGGCTTTAGTGTTTATTATTCCTTAACCACGCTTTACGCCGGAGCTTGTCAACTTGGGCTTCTCGTATAACCGCGGTAGCTGGCACGAGTTTTACCAGCCCTTTTAACCATAACTAAGTCAAGTTTGCACTTATTGGCTTAATGTCTGTCACTGCTGAGTTCCCTTGGGGGTGTGGCTGAGCAAGGTGTTGTGGGCTATAAGGGCATGTGCCTGATACCAGCTCCTTGTTCCCGGACGGGGAACTGTGGGGCATTCTCACGGGGGTGCGGATACTCGCATGTGTAAATCTGGTTAAAGCTGACAGGAAAGTCAGGACCAAGCCTTTGTGTTTTCGAGGCATTTCTAGGGCCCATCTTAACATCTTCAATGTTATGCTTTATTTAAGCTACGAAAACAAATTAAAAAATTACATTAGTGTAATAGACGTATTTTAGGCTAAGAATTTACTACTTGAGGTTTAGTCCTGTTTCCGGGGGGTTTACAGGGTGTTAAGGATCTCAGGGGTTTAGGGGGGTAGGGGGGTTTAAACGACGAAACCCCAGGGGGATCTTACAGGAAGTGTTTTGAGTAGATGTAATCATTATGTCCTTGAAATCAGTTATGAAAGTAATTAAAGAATATCTTTCCAACATACATTTTTTATTACTTTTG-TTAAAGTGTGTTAGTACTACCTTCATTTCTTGAGATTG-TTACACTCTGAAATGCCTGTTGAAAGGAAAAAAGAAAAATCGAACCCCCTATCCTCTGGAATGAATGCCCGGCATGTTGGGTAACGAGTTTAATGTTTAACAGCATTAA
EcCh74 CTTCTTACTTTGGTAAGCGTATAACAGCTTAGTAAGCGTTCGGCTTTAGTGTTTATTATTCCTTAACCACGCTTTACGCCGGAGCTTGTCAACTTGGGCTTCTCGTATAACCGCGGTAGCTGGCACGAGTTTTACCAGCCCTTTTAACCATAACTAAGTCAAGTTTGCACTTATTGGCTTAATGTCTGTCACTGCTGAGTTCCCTGGGGGGTGTGGCTGAGCAAGGTGTTGTGGGCTATAAGGGCATGTGCCTGATACCAGCTCCTTGTTCCCGGACGGGGAACTGTGGGGCATTCTCACGGGGGTGCGGATACTCGCATGTGTAAATCTGGTTAAAGCTGACAGGAAAGTCAGGACCAAGCCTTTGTGTTTTCGAGGCATTTCTAGGGCCCATCTTAACATCTTCAATGTTATGCTTTATTTAAGCTACGAAAACAAATTAAAAAATTACATTAGTGTAATAGACGTATTTTAGGCTAAGAATTTACTACTTGAGGTTTAGTCCTGTTTCCGGGGGGTTTACAGGGTGTTAAGGATCTCAGGGGTTTAGGGGGGTAGGGGGGTTTAAACGACGAAACCCCAGGGGGATCTTACAGGAAGTGTTTTGAGTAGATGTAATCATTATGTCCTTGAAATCAGTTATGAAAGTAATTAAAGAATATCTTTCTAACATACATTTTTTATTACTTTTG-TTAAAGTGTGTTAGTACTACCTTCATTTCTTGAGATTG-TTACACTCTGAAATGCCTGTTGAAAGGAAAAAAGAAAAATCGAACCCCCTATCCTCTGGAATGAATGCCCGGCATGTTGGGTAACGAGTTTAATGTTTAACAGCATTAA
EcCh73 CTTCTTACTTTCGTAAGCGTATAACAGCTTAGTAAGCGTTCGGCTTTAGTGTTTATTATTCCTTAACCACGCTTTACGCCGGAGCTTGTCAACTTGGGCTTCTCGTATAACCGCGGTAGCTGGCACGAGTTTTACCAGCCCTTTTAACCATAACTAAGTCAAGTTTGCACTTATTGGCTTAATGTCTGTCACTGCTGAGTTCCCTTGGGGGTGTGGCTGAGCAAGGTGTTGTGGGCTATAAGGGCATGTGCCTGATACCAGCTCCTTGTTCCCGGACGGGGAACTGTGGGGCATTCTCACGGGGGTGCGGATACTCGCATGTGTAAATCTGGTTAAAGCTGACAGGAAAGTCAGGACCAAGCCTTTGTGTTTTCGAGGCATTTCTAGGGCCCATCTTAACATCTTCAATGTTATGCTTTATTTAAGCTACGAAAACAAATTAAAAAATTACATTAGTGTAATAGACGTATTTTAGGCTAAGAATTTACTACTTGAGGTTTAGTCCTGTTTCCGGGGGGTTTACAGGGTGTTAAGGATCTCAGGGGTTTAGGGGGGTAGGGGGGTTTAAACGACGAAACCCCAGGGGGATCTTACAGGAAGTGTTTTGAGTAGATGTAATCATTATGTCCTTGAAATCAGTTATGAAAGTAATTAAAGAATATCTTTCTAACATACATTTTTTATTACTTTTG-TTAATTTCTGGCATTACT-CC--CATTTCTTGAGATTG-TTACACTCTGAAATGCCTGTTGAAAGGAAAAAAGAAAAATCGAACCCCCTATCCTCTGGAATGAATGCCCGGCATGTTGGGTAACGAGTTTAATGTTTAACAGCATTAA
EcJ11 CTTCTTACTTTCGTAAGCGTATAACAGCTTAGTAAGCGTTCGGCTTTAGTGTTTATTATTCCTTAACCACGCTTTACGCCGGAGCTTGTCAACTTGGGCTTCTCGTATAACCGCGGTAGCTGGCACGAGTTTTACCAGCCCTTTTAACCATAACTAAGTCAAGTTTGCACTTATTGGCTTAATGTCTGTCACTGCTGAGTTCCCTTGGGGGTGTGGCTGAGCAAGGTGTTGTGGGCTATAAGGGCATGTGCCTGATACCAGCTCCTTGTTCCCGGACGGGGAACTGTGGGGCATTCTCACGGGGGTGCGGATACTCGCATGTGTAAATCTGGTTAAAGCTGACAGGAAAGTCAGGACCAAGCCTTTGTGTTTTCGAGGCATTTCTAGGGCCCATCTTAACATCTTCAATGTTATGCTTTATTTAAGCTACGAAAACAAATTAAAAAATTACATTAGTGTAATAGACGTATTTTAGGTTAAGAATTTACCACTTGAGGTTTAGTCCTGTTTCCGGGGGGTTTACAGGGTGTTAAGGATCTCAGGGGTTTAGGGGGGTAGGGGGGTTTAAACGACGAAACCCCAGGGGGATCTTACAGGAGGTGTTTTGAGTAGATGTAATCATTATGTCCTTGAAATCAGTTATGAAAGTAATTAAAGAATATCTTTCTAACATACATTTTCTATTACTTTTAATTAAAGTGTGTTAGTACCACCTTCATTTCTTGAGATTGATTACACTCTGAAATGCCTGTTGAAAAGAAAAAAGAAAAATCGAACCCCCTATCCTCTGGAATGAATGCCCGGCATGTTGGGTAACGAGTCTAATGTTTAACAGCATCAA
